# Supplementary material for: catena-Poly[bis(dimethylazanium) [[chloridocopper(II)]-di-μ-chlorido-[chloridocopper(II)]-di-μ-azido-κ4 N:N]]
Source: Acta Crystallogr Sect E Struct Rep Online. 2011 Nov 30;67(Pt 12):m1877–8. doi: 10.1107/S1600536811050537 (PMC3238763; doi:10.1107/S1600536811050537)
Supplement: Supplementary file 1 [file e-67-m1877-sup1.cif]

##############################################################################
#                                                                            #
# This CIF contains the data in a paper accepted for publication in          #
# Acta Crystallographica Section E. It conforms to the requirements of       #
# Notes for Authors for Acta Crystallographica Section E, and has been       #
# peer reviewed under the auspices of the IUCr Commission on Journals.       #
#                                                                            #
# Full details of the Crystallographic Information File format               #
# are given in the paper "The Crystallographic Information File (CIF):       #
# a New Standard Archive File for Crystallography" by S. R. Hall, F. H.      #
# Allen and I. D. Brown [Acta Cryst. (1991), A47, 655-685].                  #
#                                                                            #
# The current version of the core CIF dictionary is obtainable from          #
# ftp://ftp.iucr.org/pub/cif_core.dic.                                       #
#                                                                            #
# Software is freely available for graphical display of the structure(s)     #
# in this CIF. For information consult the CIF software page                 #
# http://www.iucr.org/resources/cif/software.                                #
#                                                                            #
# This file may be used for bona fide research purposes within the           #
# scientific community so long as proper attribution is given to the journal # 
# article from which it was obtained.                                        #
#                                                                            #
##############################################################################
data_I
_audit_creation_method     SHELXL-97
_chemical_name_systematic
;
<i>catena</i>-Poly[bis(dimethylazanium)
[[chloridocopper(II)]-di-\m-chlorido-[chloridocopper(II)]-di-\m-azido-
\k^4^<i>N</i>:<i>N</i>]]
;
_chemical_name_common     ?
_chemical_formula_moiety     'Cl2 Cu N3, C2 H8 N'
_chemical_formula_sum     'C2 H8 Cl2 Cu N4'
_chemical_formula_iupac     '(C2 H8 N) [Cu Cl2 (N3)]'
_chemical_formula_weight     222.57
_chemical_melting_point     ?
_symmetry_cell_setting     monoclinic
_symmetry_space_group_name_H-M     'C 2/c'
loop_
    _symmetry_equiv_pos_as_xyz
    'x, y, z'
    '-x, y, -z+1/2'
    'x+1/2, y+1/2, z'
    '-x+1/2, y+1/2, -z+1/2'
    '-x, -y, -z'
    'x, -y, z-1/2'
    '-x+1/2, -y+1/2, -z'
    'x+1/2, -y+1/2, z-1/2'
_cell_length_a     15.348(5)
_cell_length_b     11.089(2)
_cell_length_c     10.729(2)
_cell_angle_alpha     90.00
_cell_angle_beta     119.73(2)
_cell_angle_gamma     90.00
_cell_volume     1585.7(7)
_cell_formula_units_Z     8
_cell_measurement_reflns_used     1037
_cell_measurement_theta_min     2.62
_cell_measurement_theta_max     24.63
_cell_measurement_temperature     298(2)
_cell_special_details     ?
_exptl_crystal_description     block
_exptl_crystal_colour     green
_exptl_crystal_size_max     0.14
_exptl_crystal_size_mid     0.10
_exptl_crystal_size_min     0.08
_exptl_crystal_density_diffrn     1.865
_exptl_crystal_density_meas     ?
_exptl_crystal_density_method     'not measured'
_exptl_crystal_F_000     888
_exptl_absorpt_coefficient_mu     3.351
_exptl_absorpt_correction_type     multi-scan
_exptl_absorpt_process_details     '(SADABS; Sheldrick, 2003)'
_exptl_absorpt_correction_T_min     0.6512
_exptl_absorpt_correction_T_max     0.7753
_exptl_special_details     ?
_diffrn_ambient_temperature     298(2)
_diffrn_radiation_type     MoK\a
_diffrn_radiation_wavelength     0.71073
_diffrn_radiation_source     'fine-focus sealed tube'
_diffrn_radiation_monochromator     graphite
_diffrn_measurement_device_type     'Bruker APEXII CCD'
_diffrn_measurement_method     'phi and omega scans'
_diffrn_detector_area_resol_mean     ?
_diffrn_reflns_number     3510
_diffrn_reflns_av_R_equivalents     0.0250
_diffrn_reflns_av_sigmaI/netI     0.0419
_diffrn_reflns_theta_min     3.67
_diffrn_reflns_theta_max     27.48
_diffrn_reflns_theta_full     27.48
_diffrn_measured_fraction_theta_max     0.998
_diffrn_measured_fraction_theta_full     0.998
_diffrn_reflns_limit_h_min     -19
_diffrn_reflns_limit_h_max     19
_diffrn_reflns_limit_k_min     -14
_diffrn_reflns_limit_k_max     14
_diffrn_reflns_limit_l_min     -13
_diffrn_reflns_limit_l_max     13
_diffrn_standards_number     ?
_diffrn_standards_interval_count     ?
_diffrn_standards_interval_time     ?
_diffrn_standards_decay_%     ?
_refine_special_details
;
Refinement of <i>F</i>^2^ against ALL reflections. The weighted <i>R</i>-factor
<i>wR</i> and goodness of fit <i>S</i> are based on <i>F</i>^2^, conventional
<i>R</i>-factors <i>R</i> are based on <i>F</i>, with <i>F</i> set to zero for
negative <i>F</i>^2^. The threshold expression of <i>F</i>^2^ >
\s(<i>F</i>^2^) is used only for calculating <i>R</i>-factors(gt) <i>etc</i>.
and is not relevant to the choice of reflections for refinement.
<i>R</i>-factors based on <i>F</i>^2^ are statistically about twice as large
as those based on <i>F</i>, and <i>R</i>- factors based on ALL data will be
even larger.
;
_reflns_number_total     1811
_reflns_number_gt     1251
_reflns_threshold_expression     >2sigma(I)
_refine_ls_structure_factor_coef     Fsqd
_refine_ls_matrix_type     full
_refine_ls_R_factor_all     0.0517
_refine_ls_R_factor_gt     0.0269
_refine_ls_wR_factor_gt     0.0611
_refine_ls_wR_factor_ref     0.0658
_refine_ls_goodness_of_fit_ref     0.937
_refine_ls_restrained_S_all     0.990
_refine_ls_number_reflns     1811
_refine_ls_number_parameters     85
_refine_ls_number_restraints     13
_refine_ls_hydrogen_treatment     constr
_refine_ls_weighting_scheme     calc
_refine_ls_weighting_details
         'calc w=1/[\s^2^(Fo^2^)+(0.0361P)^2^+0.0000P] where P=(Fo^2^+2Fc^2^)/3'
_atom_sites_solution_hydrogens     geom
_atom_sites_solution_primary     direct
_atom_sites_solution_secondary     difmap
_refine_ls_shift/su_max     0.012
_refine_ls_shift/su_mean     0.001
_refine_diff_density_max     0.410
_refine_diff_density_min     -0.376
_refine_ls_extinction_method     SHELXL
_refine_ls_extinction_coef     0.0036(3)
_refine_ls_extinction_expression
                                  'Fc^*^=kFc[1+0.001xFc^2^\l^3^/sin(2\q)]^-1/4^'
loop_
    _atom_type_symbol
    _atom_type_description
    _atom_type_scat_dispersion_real
    _atom_type_scat_dispersion_imag
    _atom_type_scat_source
    'C' 'C' 0.0033 0.0016
                         'International Tables Vol C Tables 4.2.6.8 and 6.1.1.4'
    'H' 'H' 0.0000 0.0000
                         'International Tables Vol C Tables 4.2.6.8 and 6.1.1.4'
    'Cl' 'Cl' 0.1484 0.1585
                         'International Tables Vol C Tables 4.2.6.8 and 6.1.1.4'
    'Cu' 'Cu' 0.3201 1.2651
                         'International Tables Vol C Tables 4.2.6.8 and 6.1.1.4'
    'N' 'N' 0.0061 0.0033
                         'International Tables Vol C Tables 4.2.6.8 and 6.1.1.4'
_computing_data_collection     'APEX2 (Bruker, 2007)'
_computing_cell_refinement     'SAINT (Bruker, 2007)'
_computing_data_reduction     'SAINT (Bruker, 2007)'
_computing_structure_solution     'SHELXS97 (Sheldrick, 2008)'
_computing_structure_refinement     'SHELXL97 (Sheldrick, 2008)'
_computing_molecular_graphics     'SHELXTL (Sheldrick, 2008)'
_computing_publication_material     'publCIF (Westrip, 2010)'
loop_
    _atom_site_type_symbol
    _atom_site_label
    _atom_site_fract_x
    _atom_site_fract_y
    _atom_site_fract_z
    _atom_site_U_iso_or_equiv
    _atom_site_adp_type
    _atom_site_calc_flag
    _atom_site_refinement_flags
    _atom_site_occupancy
    _atom_site_symmetry_multiplicity
    _atom_site_disorder_assembly
    _atom_site_disorder_group
    Cu Cu1 -0.03408(2) 0.39407(3) 0.06367(3) 0.03133(14) Uani d . 1 1 . .
    Cl Cl1 -0.14064(5) 0.39423(5) 0.15347(8) 0.03677(18) Uani d . 1 1 . .
    Cl Cl2 -0.03672(5) 0.19228(5) 0.03779(7) 0.0404(2) Uani d . 1 1 . .
    N N1 -0.04383(19) 0.57303(19) 0.0352(3) 0.0409(6) Uani d U 1 1 . .
    N N2 -0.08322(18) 0.64469(19) 0.0760(3) 0.0388(6) Uani d U 1 1 . .
    N N3 -0.1205(2) 0.7121(2) 0.1134(3) 0.0659(9) Uani d . 1 1 . .
    N N4 -0.1737(2) 0.1071(2) 0.1860(3) 0.0492(6) Uani d U 1 1 . .
    H H1 -0.2164 0.1291 0.0834 0.059 Uiso d R 1 1 . .
    H H2 -0.1180 0.1479 0.2287 0.059 Uiso d R 1 1 . .
    C C1 -0.1482(3) -0.0211(3) 0.1877(4) 0.0631(9) Uani d U 1 1 . .
    H H1A -0.1133 -0.0496 0.2850 0.095 Uiso calc R 1 1 . .
    H H1B -0.1062 -0.0303 0.1455 0.095 Uiso calc R 1 1 . .
    H H1C -0.2087 -0.0669 0.1337 0.095 Uiso calc R 1 1 . .
    C C2 -0.2303(3) 0.1339(3) 0.2608(4) 0.0579(8) Uani d U 1 1 . .
    H H2A -0.2921 0.0894 0.2167 0.087 Uiso calc R 1 1 . .
    H H2B -0.2446 0.2186 0.2544 0.087 Uiso calc R 1 1 . .
    H H2C -0.1911 0.1110 0.3598 0.087 Uiso calc R 1 1 . .
loop_
    _atom_site_aniso_label
    _atom_site_aniso_U_11
    _atom_site_aniso_U_22
    _atom_site_aniso_U_33
    _atom_site_aniso_U_12
    _atom_site_aniso_U_13
    _atom_site_aniso_U_23
    Cu1 0.0392(2) 0.02505(19) 0.0368(2) 0.00100(14) 0.02419(17) 0.00218(13)
    Cl1 0.0405(4) 0.0355(4) 0.0434(4) 0.0016(3) 0.0277(3) 0.0042(3)
    Cl2 0.0520(5) 0.0270(3) 0.0459(5) -0.0020(3) 0.0271(4) -0.0012(3)
    N1 0.0609(17) 0.0280(11) 0.0535(16) 0.0035(10) 0.0433(14) 0.0048(10)
    N2 0.0495(15) 0.0285(12) 0.0501(16) 0.0050(10) 0.0336(13) 0.0062(10)
    N3 0.087(2) 0.0483(17) 0.092(2) 0.0157(15) 0.067(2) 0.0034(14)
    N4 0.0569(14) 0.0425(11) 0.0524(14) -0.0084(10) 0.0303(11) -0.0003(9)
    C1 0.0676(17) 0.0421(14) 0.0641(17) -0.0036(14) 0.0208(15) 0.0025(13)
    C2 0.0592(17) 0.0641(15) 0.0575(17) -0.0108(14) 0.0342(14) 0.0001(13)
_geom_special_details
;
All e.s.d.'s (except the e.s.d. in the dihedral angle between two l.s. planes)
are estimated using the full covariance matrix. The cell e.s.d.'s are taken
into account individually in the estimation of e.s.d.'s in distances, angles
and torsion angles; correlations between e.s.d.'s in cell parameters are only
used when they are defined by crystal symmetry. An approximate (isotropic)
treatment of cell e.s.d.'s is used for estimating e.s.d.'s involving l.s.
planes.
;
loop_
    _geom_bond_atom_site_label_1
    _geom_bond_atom_site_label_2
    _geom_bond_site_symmetry_2
    _geom_bond_distance
    _geom_bond_publ_flag
    Cu1 N1 5_565 1.987(2) y
    Cu1 N1 . 2.002(2) y
    Cu1 Cl2 . 2.2527(8) y
    Cu1 Cl1 . 2.2729(9) y
    Cu1 Cl1 2 2.8860(13) y
    Cu1 Cu1 5_565 3.1460(7) y
    Cl1 Cu1 2 2.8860(13) ?
    N1 N2 . 1.205(3) ?
    N1 Cu1 5_565 1.987(2) ?
    N2 N3 . 1.129(3) ?
    N4 C1 . 1.471(4) ?
    N4 C2 . 1.477(4) ?
    N4 H1 . 0.9931 ?
    N4 H2 . 0.8693 ?
    C1 H1A . 0.9600 ?
    C1 H1B . 0.9600 ?
    C1 H1C . 0.9600 ?
    C2 H2A . 0.9600 ?
    C2 H2B . 0.9600 ?
    C2 H2C . 0.9600 ?
loop_
    _geom_angle_atom_site_label_1
    _geom_angle_atom_site_label_2
    _geom_angle_atom_site_label_3
    _geom_angle_site_symmetry_1
    _geom_angle_site_symmetry_3
    _geom_angle
    _geom_angle_publ_flag
    N1 Cu1 N1 5_565 . 75.87(10) ?
    N1 Cu1 Cl2 5_565 . 95.48(7) ?
    N1 Cu1 Cl2 . . 166.02(7) ?
    N1 Cu1 Cl1 5_565 . 167.54(7) ?
    N1 Cu1 Cl1 . . 92.79(7) ?
    Cl2 Cu1 Cl1 . . 94.60(3) ?
    N1 Cu1 Cl1 5_565 2 94.01(8) ?
    N1 Cu1 Cl1 . 2 96.89(7) ?
    Cl2 Cu1 Cl1 . 2 94.63(2) ?
    Cl1 Cu1 Cl1 . 2 92.46(3) ?
    N1 Cu1 Cu1 5_565 5_565 38.11(6) ?
    N1 Cu1 Cu1 . 5_565 37.76(7) ?
    Cl2 Cu1 Cu1 . 5_565 132.67(3) ?
    Cl1 Cu1 Cu1 . 5_565 130.36(2) ?
    Cl1 Cu1 Cu1 2 5_565 96.92(2) ?
    Cu1 Cl1 Cu1 . 2 87.54(3) ?
    N2 N1 Cu1 . 5_565 128.05(19) ?
    N2 N1 Cu1 . . 127.70(19) ?
    Cu1 N1 Cu1 5_565 . 104.13(10) ?
    N3 N2 N1 . . 179.6(3) ?
    C1 N4 C2 . . 114.3(2) ?
    C1 N4 H1 . . 106.0 ?
    C2 N4 H1 . . 108.0 ?
    C1 N4 H2 . . 108.1 ?
    C2 N4 H2 . . 107.4 ?
    H1 N4 H2 . . 113.1 ?
    N4 C1 H1A . . 109.5 ?
    N4 C1 H1B . . 109.5 ?
    H1A C1 H1B . . 109.5 ?
    N4 C1 H1C . . 109.5 ?
    H1A C1 H1C . . 109.5 ?
    H1B C1 H1C . . 109.5 ?
    N4 C2 H2A . . 109.5 ?
    N4 C2 H2B . . 109.5 ?
    H2A C2 H2B . . 109.5 ?
    N4 C2 H2C . . 109.5 ?
    H2A C2 H2C . . 109.5 ?
    H2B C2 H2C . . 109.5 ?
loop_
    _geom_hbond_atom_site_label_D
    _geom_hbond_atom_site_label_H
    _geom_hbond_atom_site_label_A
    _geom_hbond_site_symmetry_A
    _geom_hbond_distance_DH
    _geom_hbond_distance_HA
    _geom_hbond_distance_DA
    _geom_hbond_angle_DHA
    N4 H1 Cl1 7_455 0.99 2.41 3.331(3) 154.0
    N4 H2 Cl2 2 0.87 2.50 3.257(3) 145.7
    N4 H2 Cl1 . 0.87 2.82 3.270(2) 113.9
    N4 H2 Cl2 . 0.87 2.92 3.340(3) 111.6
_iucr_refine_instructions_details
;
TITL 2 in I2/a                        C2/c
CELL  0.71073   15.3480   11.0890   10.7290    90.000   119.730    90.000
ZERR 8           0.0050    0.0020    0.0020     0.000     0.020     0.000
LATT   7
SYMM             - X ,              Y ,    0.50000 - Z
SFAC  C   2.31000  20.84392   1.02000  10.20751   1.58860   0.56870   0.86500 =
         51.65125   0.21560   0.00330   0.00160    11.500   0.68000  12.01000
SFAC  H   0.49300  10.51091   0.32291  26.12573   0.14019   3.14236   0.04081 =
         57.79977   0.00304   0.00000   0.00000     0.624   0.35000   1.00800
SFAC Cl  11.46041   0.01040   7.19641   1.16620   6.25561  18.51942   1.64550 =
         47.77846  -9.55741   0.14840   0.15850   678.000   0.99000  35.45000
SFAC Cu  13.33801   3.58280   7.16761   0.24700   5.61581  11.39661   1.67350 =
         64.81267   1.19100   0.32010   1.26510  5180.000   1.52000  63.55000
SFAC  N  12.21261   0.00570   3.13220   9.89331   2.01250  28.99754   1.16630 =
          0.58260 -11.52901   0.00610   0.00330    19.600   0.68000  14.01000
UNIT    16   64  16   8  32
L.S. 8
SIZE 0.14 0.10 0.08
ACTA
BOND $H
SIMU 0.001 N4 C1 C2
DELU 0.001 N1 N2
EQIV $1 -x-1/2, -y+1/2, -z
EQIV $2 -x, y, -z+1/2
HTAB N4 Cl1_$1
HTAB N4 Cl2_$2
HTAB N4 Cl1
HTAB N4 Cl2
WGHT    0.036100
EXTI    0.003607
FVAR       0.10492
CU1   4   -0.034077    0.394070    0.063667    11.00000    0.03921    0.02505 =
         0.03676    0.00218    0.02419    0.00100
CL1   3   -0.140637    0.394231    0.153473    11.00000    0.04046    0.03553 =
         0.04338    0.00423    0.02768    0.00160
CL2   3   -0.036715    0.192282    0.037795    11.00000    0.05199    0.02701 =
         0.04586   -0.00121    0.02706   -0.00204
N1    5   -0.043831    0.573028    0.035213    11.00000    0.06091    0.02804 =
         0.05345    0.00475    0.04331    0.00352
N2    5   -0.083223    0.644686    0.076015    11.00000    0.04947    0.02849 =
         0.05015    0.00616    0.03357    0.00497
N3    5   -0.120457    0.712134    0.113448    11.00000    0.08732    0.04825 =
         0.09230    0.00342    0.06749    0.01567
N4    5   -0.173654    0.107057    0.186014    11.00000    0.05694    0.04251 =
         0.05240   -0.00026    0.03031   -0.00838
AFIX   3
H1    2   -0.216444    0.129058    0.083374    11.00000   -1.20000
H2    2   -0.118034    0.147888    0.228664    11.00000   -1.20000
AFIX   0
C1    1   -0.148234   -0.021063    0.187707    11.00000    0.06761    0.04208 =
         0.06412    0.00253    0.02080   -0.00357
AFIX 137
H1A   2   -0.113260   -0.049570    0.284979    11.00000   -1.50000
H1B   2   -0.106190   -0.030293    0.145510    11.00000   -1.50000
H1C   2   -0.208663   -0.066937    0.133736    11.00000   -1.50000
AFIX   0
C2    1   -0.230326    0.133857    0.260779    11.00000    0.05918    0.06408 =
         0.05752    0.00006    0.03422   -0.01080
AFIX 137
H2A   2   -0.292121    0.089376    0.216717    11.00000   -1.50000
H2B   2   -0.244593    0.218637    0.254397    11.00000   -1.50000
H2C   2   -0.191108    0.110983    0.359832    11.00000   -1.50000
HKLF 4 1 -1.0000  0.0000 -1.0000  0.0000  1.0000  0.0000  1.0000  0.0000  0.0000
REM  2 in I2/a                        C2/c
REM R1 =  0.0269 for   1251 Fo > 4sig(Fo)  and  0.0517 for all   1811 data
REM     85 parameters refined using     13 restraints
END
WGHT      0.0368      0.0000
REM Highest difference peak  0.410,  deepest hole -0.376,  1-sigma level  0.071
Q1    1   0.0403  0.1788 -0.0579  11.00000  0.05    0.34
Q2    1  -0.0535  0.2863  0.0992  11.00000  0.05    0.27
Q3    1  -0.0753  0.2207 -0.0072  11.00000  0.05    0.27
Q4    1  -0.0423  0.5538 -0.0222  11.00000  0.05    0.27
Q5    1   0.0422  0.2474  0.1772  11.00000  0.05    0.25
Q6    1  -0.0400  0.6574 -0.0365  11.00000  0.05    0.24
Q7    1  -0.0065  0.2837  0.0371  11.00000  0.05    0.24
Q8    1  -0.1476  0.1909  0.1586  11.00000  0.05    0.23
Q9    1  -0.0605  0.5228  0.0500  11.00000  0.05    0.23
Q10   1  -0.1707  0.2844  0.1648  11.00000  0.05    0.23
Q11   1  -0.1222  0.3582  0.0996  11.00000  0.05    0.23
Q12   1  -0.2349  0.3797  0.2205  11.00000  0.05    0.23
Q13   1  -0.1590  0.3928  0.0843  11.00000  0.05    0.23
Q14   1  -0.1134  0.3263  0.0604  11.00000  0.05    0.22
Q15   1  -0.2199  0.0655  0.2599  11.00000  0.05    0.22
Q16   1  -0.1409  0.2767  0.0999  11.00000  0.05    0.22
Q17   1  -0.0119  0.5357  0.1020  11.00000  0.05    0.22
Q18   1  -0.1188  0.8029  0.1595  11.00000  0.05    0.21
Q19   1  -0.0382 -0.0014  0.0405  11.00000  0.05    0.21
Q20   1  -0.1122  0.5992  0.1802  11.00000  0.05    0.20
;
data_global
_journal_date_recd_electronic     2011-09-11
_journal_date_accepted     2011-11-24
_journal_name_full     'Acta Crystallographica, Section E'
_journal_year     2011
_journal_volume     67
_journal_issue     12
_journal_page_first     m1877
_journal_page_last     m1878
_journal_paper_category     QM
_journal_paper_doi     10.1107/S1600536811050537
_journal_coeditor_code     ZB2020
_publ_contact_author_name     'Jie Liu'
_publ_contact_author_address
;
Department of Urology
Henan provincial people's hospital
Zhengzhou
450003
China
;
_publ_contact_author_email     liu_jie1011@163.com
_publ_contact_author_fax     '86(371)65580716'
_publ_contact_author_phone     '86(371)65580716'
_publ_section_title
;
<i>catena</i>-Poly[bis(dimethylazanium)
[[chloridocopper(II)]-di-\m-chlorido-[chloridocopper(II)]-di-\m-azido-\
\k^4^<i>N</i>:<i>N</i>]]
;
loop_
    _publ_author_name
    _publ_author_footnote
    _publ_author_address
    'Wei-Yi Zhang' .
;
Department of Obstetrics and Gynecology
The First Affiliated Hospital of Henan University
of Traditional Chinese Medicine
Zhengzhou
450008
People's Republic of China
;
    'Li Yang' .
;
Henan Medical College for Staff and Workers
Zhengzhou
451191
People's Republic of China
;
    'Jie Liu' .
;
Department of Urology
Henan Provincial People's Pospital
Zhengzhou
450003
People's Republic of China
;
_publ_section_synopsis     .
