# Supplementary material for: catena-Poly[bis(dimethylazanium) [[chloridocopper(II)]-di-μ-chlorido-[chloridocopper(II)]-di-μ-azido-κ4 N:N]]
Source: Acta Crystallogr Sect E Struct Rep Online. 2011 Nov 30;67(Pt 12):m1877–8. doi: 10.1107/S1600536811050537 (PMC3238763; doi:10.1107/S1600536811050537)
Supplement: Supplementary file 2 [file e-67-m1877-Isup2.hkl]

# 
# h,k,l, Fc-squared, Fo-squared, sigma(Fo-squared) and status flag 
# 
data_I
_shelx_title ' 2 in I2/a                        C2/c' 
_shelx_refln_list_code          4 
_shelx_F_calc_maximum      577.01 
_exptl_crystal_F_000       887.71 
_reflns_d_resolution_high  0.7702 
 
loop_ 
 _symmetry_equiv_pos_as_xyz 
 'x, y, z' 
 '-x, y, -z+1/2' 
 'x+1/2, y+1/2, z' 
 '-x+1/2, y+1/2, -z+1/2' 
 '-x, -y, -z' 
 'x, -y, z-1/2' 
 '-x+1/2, -y+1/2, -z' 
 'x+1/2, -y+1/2, z-1/2' 
 
_cell_length_a    15.3480 
_cell_length_b    11.0890 
_cell_length_c    10.7290 
_cell_angle_alpha  90.000 
_cell_angle_beta  119.730 
_cell_angle_gamma  90.000 
 
_shelx_F_squared_multiplier     1.000 
 
loop_ 
 _refln_index_h 
 _refln_index_k 
 _refln_index_l 
 _refln_F_squared_calc 
 _refln_F_squared_meas 
 _refln_F_squared_sigma 
 _refln_observed_status 
   4   0   0     1692.97     1552.39     45.66 o 
   6   0   0     7701.07     7953.83    129.18 o 
   8   0   0       21.18       36.34     27.26 o 
  10   0   0    14884.15    15277.77    259.10 o 
  12   0   0     8064.36     8246.50    174.09 o 
  14   0   0     1801.58     1829.13    154.70 o 
  16   0   0     1884.08     1838.04    163.79 o 
   3   1   0    17017.50    14953.83    337.76 o 
   5   1   0       50.17       79.64     13.63 o 
   7   1   0     1337.06     1312.09     34.98 o 
   9   1   0      725.68      654.89     32.15 o 
  11   1   0     3830.05     4186.81    114.06 o 
  13   1   0      852.35      812.13     58.83 o 
  15   1   0       99.56      122.06     73.67 o 
  17   1   0      679.42      561.00    127.78 o 
   0   2   0      441.08      450.75     12.88 o 
   2   2   0     1021.78     1153.82     19.35 o 
   4   2   0      688.01      667.22     15.15 o 
   6   2   0     1619.15     1523.82     54.68 o 
   8   2   0        5.14      -12.49     23.37 o 
  10   2   0      203.65      149.38     34.90 o 
  12   2   0        5.13      -32.10     47.86 o 
  14   2   0       82.44       90.25     34.15 o 
  16   2   0        2.55     -133.25    144.38 o 
   1   3   0     4688.95     4473.20     45.65 o 
   3   3   0     3137.66     3536.51     64.11 o 
   5   3   0     3713.62     3798.06    100.67 o 
   7   3   0     1739.63     1685.28     37.06 o 
   9   3   0        1.21       23.06     41.39 o 
  11   3   0       67.01       83.27     25.05 o 
  13   3   0       71.66       41.08     73.67 o 
  15   3   0       58.91       82.34    102.19 o 
   0   4   0    88194.83    81390.63   1536.57 o 
   2   4   0     9859.32     9707.20     95.12 o 
   4   4   0     2932.33     2846.41     38.77 o 
   6   4   0     2210.28     2391.53     82.06 o 
   8   4   0       12.47       -5.78     34.90 o 
  10   4   0     3400.22     3540.43    132.24 o 
  12   4   0     1647.00     1725.54     80.72 o 
  14   4   0      323.04      459.18     99.96 o 
  16   4   0      603.89      686.91    160.87 o 
   1   5   0    80777.83    78769.13    774.23 o 
   3   5   0    23396.98    23280.61    249.37 o 
   5   5   0     3800.09     3707.03     59.41 o 
   7   5   0     2773.70     2700.74     63.83 o 
   9   5   0     3320.85     3057.16     63.53 o 
  11   5   0    10213.50    10653.19    194.73 o 
  13   5   0     2435.51     2395.66    102.41 o 
  15   5   0      855.93      846.94    113.59 o 
   0   6   0    12166.85    11645.43    222.54 o 
   2   6   0     2604.85     2592.79     35.05 o 
   4   6   0      190.84      222.74     19.28 o 
   6   6   0     2127.37     2245.79     45.10 o 
   8   6   0       59.74       40.88     32.12 o 
  10   6   0     1084.10     1070.25     64.31 o 
  12   6   0      882.84      890.62     75.65 o 
  14   6   0       93.98      120.80     86.55 o 
   1   7   0       13.94       27.26     12.85 o 
   3   7   0      888.60      840.14     21.83 o 
   5   7   0        7.00       14.28     21.80 o 
   7   7   0      217.97      191.26     32.13 o 
   9   7   0      132.15      133.81     34.90 o 
  11   7   0       63.25       88.38     63.11 o 
  13   7   0        4.06       37.17    104.69 o 
  15   7   0       11.81       71.38    130.82 o 
   0   8   0     2875.83     2616.98     95.75 o 
   2   8   0      233.03      160.20     13.63 o 
   4   8   0      343.24      422.67     25.71 o 
   6   8   0      274.98      300.69     31.81 o 
   8   8   0      174.76      109.04     38.55 o 
  10   8   0       78.91       74.82     52.10 o 
  12   8   0        5.42       66.62    105.85 o 
  14   8   0       30.96      -31.21    144.48 o 
   1   9   0    11907.39    11789.32    204.76 o 
   3   9   0     1996.89     2000.82     41.48 o 
   5   9   0      335.33      405.81     72.71 o 
   7   9   0     1560.16     1513.08     47.93 o 
   9   9   0      110.74      109.03     57.82 o 
  11   9   0     2434.19     2534.04    137.72 o 
  13   9   0      614.15      436.82    143.63 o 
   0  10   0    21415.54    22375.03    528.20 o 
   2  10   0     7074.74     7038.16    173.89 o 
   4  10   0      907.57      883.80     28.40 o 
   6  10   0     2872.66     2938.19     64.42 o 
   8  10   0       27.68       23.28     50.20 o 
  10  10   0     2538.34     2500.69    186.64 o 
  12  10   0     2059.64     1715.03    161.05 o 
   1  11   0      137.79      132.40     73.90 o 
   3  11   0        3.17       30.38     88.52 o 
   5  11   0      104.25       86.31     25.70 o 
   7  11   0      216.98      153.40     59.06 o 
   9  11   0        2.20       22.93     67.22 o 
  11  11   0      259.93      234.08    133.27 o 
   0  12   0      638.23      636.31    136.35 o 
   2  12   0       61.02       14.32     83.32 o 
   4  12   0        3.42        2.20     86.31 o 
   6  12   0        4.63        5.30     43.93 o 
   8  12   0        0.59        9.78    119.33 o 
   1  13   0       43.50      -54.51     99.94 o 
   3  13   0       36.48       29.35    119.35 o 
   5  13   0        5.84       58.58    167.19 o 
   7  13   0      331.55      -18.17    218.09 o 
   0  14   0     3082.62     2741.35    300.55 o 
   2  14   0     1026.71      918.33    163.66 o 
   4  14   0      220.87      113.42    218.08 o 
 -17   1   1      555.27      484.09    124.26 o 
 -15   1   1      155.18      174.55     58.79 o 
 -13   1   1        1.94        0.00     38.54 o 
 -11   1   1       19.03       16.35     30.24 o 
  -9   1   1     9875.05     9855.64    175.10 o 
  -7   1   1    37366.10    37148.78    452.78 o 
  -5   1   1    34912.14    33960.72    415.98 o 
  -3   1   1     5240.12     5459.46     78.78 o 
   1   1   1     1918.94     1885.76     41.27 o 
   3   1   1     7576.64     7610.02     95.06 o 
   5   1   1     2311.82     2183.26     35.06 o 
   7   1   1    10707.53    10514.00    114.16 o 
   9   1   1    13028.31    13686.89    159.88 o 
  11   1   1     4938.79     5222.26    109.60 o 
  13   1   1      136.87      157.49     65.01 o 
  15   1   1       19.02      -86.81    115.92 o 
 -16   2   1       14.34        4.19     82.77 o 
 -14   2   1      139.77       98.13     45.36 o 
 -12   2   1      811.12      759.30     47.90 o 
 -10   2   1      811.44      993.26     50.02 o 
  -8   2   1    19964.25    19592.42    245.14 o 
  -6   2   1     9470.34     8873.19    107.90 o 
  -4   2   1     1185.73     1513.27     32.23 o 
  -2   2   1    14078.25    13284.34    196.60 o 
   0   2   1      841.58      975.64     12.89 o 
   2   2   1     2211.17     2022.23     27.45 o 
   4   2   1     2553.91     2448.79     38.77 o 
   6   2   1      145.37      136.91     25.70 o 
   8   2   1     2858.32     2809.22     58.04 o 
  10   2   1     9287.02     9749.76    160.75 o 
  12   2   1     1096.09     1127.44     60.84 o 
  14   2   1       21.26      -23.31     72.01 o 
  16   2   1      146.89       48.61    126.58 o 
 -17   3   1      185.56      162.48    106.97 o 
 -15   3   1       10.16        4.92     76.29 o 
 -13   3   1        2.33       12.49     46.74 o 
 -11   3   1       32.45       -1.82     47.86 o 
  -9   3   1     6177.38     6097.00     97.17 o 
  -7   3   1    14838.16    14746.16    177.73 o 
  -5   3   1      706.65      533.24     25.73 o 
  -3   3   1       60.00       59.41      6.43 o 
  -1   3   1    34014.20    32275.95    382.50 o 
   1   3   1     1929.02     1968.81     25.84 o 
   3   3   1    11563.36    11305.48    131.86 o 
   5   3   1      133.31      204.09     22.72 o 
   7   3   1      216.91      209.35     28.39 o 
   9   3   1     6767.22     7271.81    106.71 o 
  11   3   1     3699.54     3885.42     83.83 o 
  13   3   1       72.72       62.08     73.93 o 
  15   3   1       57.47       22.17    118.11 o 
 -16   4   1       70.71       72.68    102.79 o 
 -14   4   1        5.11       39.75     41.35 o 
 -12   4   1       18.18        2.84     50.20 o 
 -10   4   1     1396.73     1337.96     51.48 o 
  -8   4   1    12531.00    12643.16    163.42 o 
  -6   4   1     6338.10     6083.42     87.48 o 
  -4   4   1     5314.76     5023.74     61.44 o 
  -2   4   1    22547.03    22189.92    242.28 o 
   0   4   1    14639.78    14256.86    155.32 o 
   2   4   1     4352.97     4628.44     96.29 o 
   4   4   1     9642.85     9518.91    114.22 o 
   6   4   1     2973.42     2821.54     73.00 o 
   8   4   1     2681.22     2790.31     60.98 o 
  10   4   1     5248.10     5358.59     96.91 o 
  12   4   1      901.13      881.41     86.62 o 
  14   4   1        6.97      -62.72     99.42 o 
 -15   5   1      106.46      129.62     95.73 o 
 -13   5   1       28.49       40.23     39.71 o 
 -11   5   1        6.95        0.00     38.52 o 
  -9   5   1     2041.99     2063.75     56.89 o 
  -7   5   1     3766.33     3767.32    155.27 o 
  -5   5   1     1951.16     2051.34     38.67 o 
  -3   5   1       20.81       18.17     27.26 o 
  -1   5   1     3850.73     3955.02     51.79 o 
   1   5   1      208.36      231.85     12.85 o 
   3   5   1     2154.93     2227.93     37.10 o 
   5   5   1       88.34       63.60     25.70 o 
   7   5   1      831.79      859.24     43.65 o 
   9   5   1     1240.16     1228.15     50.27 o 
  11   5   1      746.95      740.36     68.19 o 
  13   5   1        0.39       38.61     73.93 o 
  15   5   1        1.28      -35.51    104.69 o 
 -16   6   1      228.68      273.33    140.84 o 
 -14   6   1       76.86      133.25     73.93 o 
 -12   6   1      276.70      355.06     65.43 o 
 -10   6   1     2585.72     2514.25    104.77 o 
  -8   6   1    18892.65    19797.71    252.91 o 
  -6   6   1    14750.98    14775.90    183.16 o 
  -4   6   1     9984.74    10704.10    120.54 o 
  -2   6   1    24347.63    23745.77    267.51 o 
   0   6   1     3204.12     3027.12     54.80 o 
   2   6   1      534.43      550.44     19.29 o 
   4   6   1     9176.74     9458.14    113.75 o 
   6   6   1     3993.51     4052.41     67.56 o 
   8   6   1     6620.83     6625.70    114.40 o 
  10   6   1     8153.86     8872.95    156.20 o 
  12   6   1     1309.01     1374.13    131.89 o 
  14   6   1        2.65      -99.42     99.42 o 
 -15   7   1       38.34      -49.97    122.06 o 
 -13   7   1        0.09       -4.92     76.29 o 
 -11   7   1      283.11      277.09     47.87 o 
  -9   7   1     2028.76     2048.72     57.94 o 
  -7   7   1     9393.10     9667.24    174.54 o 
  -5   7   1     1007.08     1006.23     28.41 o 
  -3   7   1      321.78      297.14     22.72 o 
  -1   7   1    17535.78    18467.26    209.98 o 
   1   7   1     1007.17      987.16     19.30 o 
   3   7   1     7122.86     7475.75     87.37 o 
   5   7   1       20.26        4.04     28.38 o 
   7   7   1       83.90       98.32     16.87 o 
   9   7   1     4059.84     4104.07     92.03 o 
  11   7   1     1678.03     1541.85     87.70 o 
  13   7   1        4.14      132.78    124.16 o 
 -14   8   1       99.23      181.93    122.44 o 
 -12   8   1       54.58       53.00     73.93 o 
 -10   8   1      168.13      140.49     41.39 o 
  -8   8   1     3734.46     3862.51    205.22 o 
  -6   8   1     2285.62     2341.83     51.53 o 
  -4   8   1     3005.18     3255.29     48.04 o 
  -2   8   1     4932.55     5008.91     77.71 o 
   0   8   1     2078.51     1985.82     50.33 o 
   2   8   1      115.50      118.12     22.72 o 
   4   8   1     1347.69     1420.01     38.60 o 
   6   8   1      928.41      975.71     41.43 o 
   8   8   1      832.53      859.66     50.24 o 
  10   8   1     1999.70     2033.39     80.73 o 
  12   8   1      365.21      270.93    100.43 o 
 -13   9   1       18.31       12.11    121.89 o 
 -11   9   1       54.30        1.73     67.23 o 
  -9   9   1      448.96      457.71     90.89 o 
  -7   9   1     3139.84     3218.35     65.62 o 
  -5   9   1     1916.42     2023.61     41.47 o 
  -3   9   1     2429.48     2452.64     56.91 o 
  -1   9   1     3162.10     3335.57     71.53 o 
   1   9   1       90.31       82.85     54.51 o 
   3   9   1     1688.05     1766.19     38.62 o 
   5   9   1     1592.99     1562.79     59.15 o 
   7   9   1      610.94      630.89     36.99 o 
   9   9   1     1402.25     1292.98     73.76 o 
  11   9   1      375.95      214.16    119.75 o 
 -12  10   1       32.28      144.23    135.42 o 
 -10  10   1       79.88      106.85     78.59 o 
  -8  10   1     2301.36     2412.63     72.83 o 
  -6  10   1     3035.98     2827.49     56.92 o 
  -4  10   1     1062.40     1186.33     63.66 o 
  -2  10   1     1966.23     1992.76     68.28 o 
   0  10   1      449.30      499.91     25.71 o 
   2  10   1       79.56      121.82     40.89 o 
   4  10   1     1181.45     1152.62     50.03 o 
   6  10   1      516.02      554.45     41.41 o 
   8  10   1     1238.72     1168.95    145.52 o 
  10  10   1     1148.13     1314.14    140.95 o 
 -11  11   1        8.84       19.24    204.41 o 
  -9  11   1     1577.09     1470.28     96.49 o 
  -7  11   1     5778.26     6233.24    137.82 o 
  -5  11   1     5249.76     5480.77    128.34 o 
  -3  11   1     4236.06     4269.67    150.51 o 
  -1  11   1     5162.73     5223.96    143.88 o 
   1  11   1      119.50       98.18     21.81 o 
   3  11   1     2466.80     2579.43     86.51 o 
   5  11   1     1919.53     1724.43     59.15 o 
   7  11   1     2335.18     2244.77    291.30 o 
   9  11   1     2808.60     2898.15    146.34 o 
 -10  12   1        7.53      -75.13    161.18 o 
  -8  12   1     1437.56     1416.64     94.92 o 
  -6  12   1      422.36      461.07     78.33 o 
  -4  12   1      193.94      202.07     45.43 o 
  -2  12   1     2129.61     2106.68    115.48 o 
   0  12   1     1845.00     1663.12    273.00 o 
   2  12   1      363.65      418.04    163.58 o 
   4  12   1      930.82      896.90     76.35 o 
   6  12   1       22.83       31.45     66.42 o 
   8  12   1      107.07      118.11     81.26 o 
  -7  13   1     1052.81      827.01    109.96 o 
  -5  13   1      372.25      152.71    159.28 o 
  -3  13   1      827.28      864.22    181.82 o 
  -1  13   1     1651.53     1721.21    313.87 o 
   1  13   1       44.39       54.51    109.02 o 
   3  13   1      652.61      572.66    136.35 o 
   5  13   1      309.13      281.70    181.74 o 
  -4  14   1      261.56      201.21    185.73 o 
  -2  14   1      226.08      140.08    156.64 o 
   0  14   1      146.98       27.26    136.29 o 
   2  14   1       68.96       90.85    172.62 o 
 -18   0   2        7.08      -90.85    190.78 o 
 -16   0   2     2434.14     2449.14    145.67 o 
 -14   0   2     5694.07     5884.13    173.60 o 
 -12   0   2     7101.21     7144.69    183.20 o 
 -10   0   2    24436.46    24922.08    478.91 o 
  -8   0   2    61590.30    63686.54   1032.05 o 
  -6   0   2     4548.97     4251.07    110.18 o 
  -4   0   2     4273.64     4248.63     92.16 o 
  -2   0   2      243.99      254.67     18.19 o 
   0   0   2    26968.75    28015.18    513.76 o 
   2   0   2   332942.22   350629.50   5407.21 o 
   4   0   2    53272.30    51111.62    702.36 o 
   6   0   2     3380.41     3306.32     82.20 o 
   8   0   2     5820.52     6141.58    137.29 o 
  10   0   2     1017.16      909.50     72.76 o 
  12   0   2     1978.04     1893.22    136.53 o 
  14   0   2     1495.13     1528.21    272.89 o 
 -17   1   2      113.76      102.97     73.93 o 
 -15   1   2     1995.82     1985.60     80.26 o 
 -13   1   2      276.54      261.63     51.41 o 
 -11   1   2     2843.52     2789.97     64.47 o 
  -9   1   2    16015.11    16374.72    204.00 o 
  -7   1   2     5589.42     5860.48    165.33 o 
  -5   1   2       76.86       36.35     19.28 o 
  -3   1   2     6168.79     5875.77     78.89 o 
  -1   1   2     7315.01     6463.34     82.62 o 
   1   1   2    36071.90    36810.79    426.32 o 
   3   1   2    23725.84    23171.69    253.93 o 
   5   1   2     6608.69     6687.89     83.73 o 
   7   1   2      755.44      685.85     34.93 o 
   9   1   2     1952.60     1944.17     57.95 o 
  11   1   2       20.11       39.18     50.20 o 
  13   1   2      459.67      415.70     99.97 o 
  15   1   2      116.10       23.49    154.46 o 
 -18   2   2       21.00       76.84    149.74 o 
 -16   2   2        5.90       19.99     45.35 o 
 -14   2   2       21.71       -6.49     39.71 o 
 -12   2   2      220.02      179.08     36.97 o 
 -10   2   2       39.60       49.06     30.24 o 
  -8   2   2     1383.99     1408.90     37.05 o 
  -6   2   2      918.08      978.73     32.18 o 
  -4   2   2     3923.80     3940.58     58.45 o 
  -2   2   2      683.23      628.34     12.88 o 
   0   2   2     3879.36     4102.94     52.04 o 
   2   2   2       20.50       18.17     19.27 o 
   4   2   2       12.05       13.63     19.27 o 
   6   2   2      147.83      129.81     25.70 o 
   8   2   2      407.03      395.86     38.56 o 
  10   2   2      186.44      136.30     38.55 o 
  12   2   2        3.28      -18.17     54.32 o 
  14   2   2        1.58       32.27     92.98 o 
 -17   3   2        3.80      -36.34    113.51 o 
 -15   3   2      333.21      274.61     72.03 o 
 -13   3   2      205.35      217.61     60.79 o 
 -11   3   2      234.75      230.46     44.98 o 
  -9   3   2      286.98      291.77     17.24 o 
  -7   3   2      300.95      250.05     25.71 o 
  -5   3   2      664.39      777.35     28.42 o 
  -3   3   2     7471.76     7478.85     98.23 o 
  -1   3   2     8290.13     8730.00     95.10 o 
   1   3   2     2128.86     2065.90     28.52 o 
   3   3   2     2537.08     2410.42     37.15 o 
   5   3   2      220.27      181.76     25.70 o 
   7   3   2      442.49      450.83     34.92 o 
   9   3   2     1083.84      999.43     47.92 o 
  11   3   2      101.06       99.94     50.20 o 
  13   3   2        2.12       62.90     82.77 o 
  15   3   2       20.34       -5.70    125.05 o 
 -16   4   2     1148.30     1076.91    105.95 o 
 -14   4   2     1564.84     1682.27     82.90 o 
 -12   4   2      975.35     1034.21     60.84 o 
 -10   4   2     4843.23     4757.28    169.08 o 
  -8   4   2    15875.88    15839.38    196.82 o 
  -6   4   2     3227.90     3383.26    100.49 o 
  -4   4   2       17.24       36.34     12.85 o 
  -2   4   2      326.23      300.02     12.86 o 
   0   4   2     4474.59     4265.93     51.89 o 
   2   4   2    49170.54    48213.77    451.50 o 
   4   4   2     9926.15     9525.34    110.95 o 
   6   4   2     2210.68     2127.71     45.10 o 
   8   4   2     2777.81     2849.41     60.97 o 
  10   4   2      498.02      474.21     50.22 o 
  12   4   2      288.56      260.76     68.80 o 
  14   4   2      261.26      412.50    163.56 o 
 -17   5   2      171.90      229.42    128.02 o 
 -15   5   2     4395.86     4098.88    191.52 o 
 -13   5   2     2944.90     2995.76    136.66 o 
 -11   5   2     6598.64     6781.69    122.94 o 
  -9   5   2    31114.94    32102.37    422.64 o 
  -7   5   2    19371.40    19523.22    368.83 o 
  -5   5   2      204.24      254.79     19.28 o 
  -3   5   2     1823.71     1946.14     25.78 o 
  -1   5   2    11055.27    11073.29    126.73 o 
   1   5   2    49312.79    48314.00    457.18 o 
   3   5   2    54135.08    53016.74    552.61 o 
   5   5   2    15412.13    15887.08    282.88 o 
   7   5   2     3064.93     2951.80     95.74 o 
   9   5   2     2968.63     3002.10     67.43 o 
  11   5   2       61.53      -11.98     67.23 o 
  13   5   2     1901.54     1633.25    241.14 o 
 -16   6   2      141.68       57.11    112.30 o 
 -14   6   2      263.69      166.70     85.29 o 
 -12   6   2      320.81      267.56     47.87 o 
 -10   6   2     3077.02     2904.22    109.39 o 
  -8   6   2     4728.75     4845.11     91.38 o 
  -6   6   2      391.15      449.99     25.71 o 
  -4   6   2      839.71      937.83     54.58 o 
  -2   6   2      123.88      115.22     19.28 o 
   0   6   2      709.73      723.10     12.86 o 
   2   6   2     7387.91     7425.26     83.68 o 
   4   6   2     2420.49     2315.07     45.11 o 
   6   6   2      327.79      294.62     34.91 o 
   8   6   2     1620.26     1551.64     51.48 o 
  10   6   2      391.28      341.47     49.99 o 
  12   6   2       84.06       19.99     75.60 o 
  14   6   2      121.37        4.19    124.17 o 
 -15   7   2       85.40       87.41     92.99 o 
 -13   7   2       13.60       19.47     65.41 o 
 -11   7   2        0.06       23.62     81.76 o 
  -9   7   2      204.67      199.02     40.89 o 
  -7   7   2      133.57      127.21     32.13 o 
  -5   7   2      411.54      468.60     31.81 o 
  -3   7   2        0.23        7.79     21.80 o 
  -1   7   2      933.72      952.20     40.94 o 
   1   7   2      236.01      214.43     13.63 o 
   3   7   2        0.52      -18.17     25.70 o 
   5   7   2      337.39      284.38     32.13 o 
   7   7   2        2.93       20.44     36.96 o 
   9   7   2       67.68       55.47     58.78 o 
  11   7   2       69.01       66.96     82.35 o 
  13   7   2        6.24      -90.34    115.10 o 
 -14   8   2       49.98       94.37     98.18 o 
 -12   8   2      102.19       81.77     57.82 o 
 -10   8   2       33.22        4.54     44.97 o 
  -8   8   2      628.83      622.07     41.41 o 
  -6   8   2       19.42       36.34     19.27 o 
  -4   8   2        0.32       44.41     28.38 o 
  -2   8   2     1138.12     1225.20     34.95 o 
   0   8   2      979.45     1013.26     34.94 o 
   2   8   2     1718.17     1617.22    100.14 o 
   4   8   2       10.56       46.43     31.80 o 
   6   8   2       73.74       64.61     28.38 o 
   8   8   2      396.49      354.95     54.34 o 
  10   8   2      326.73      292.92    104.51 o 
  12   8   2        0.75     -127.58    137.56 o 
 -13   9   2      393.84      392.47    129.31 o 
 -11   9   2     1634.34     1458.19     73.77 o 
  -9   9   2     7298.48     7693.78    141.88 o 
  -7   9   2     1663.75     1635.91    127.41 o 
  -5   9   2      395.50      332.14     40.90 o 
  -3   9   2       48.37       49.97     32.12 o 
  -1   9   2      295.33      363.52     32.13 o 
   1   9   2     7573.46     7803.79    116.07 o 
   3   9   2     8589.25     8969.56    129.17 o 
   5   9   2     2210.53     2314.80     59.18 o 
   7   9   2      783.90      814.66     43.64 o 
   9   9   2     1504.03     1566.10    107.10 o 
  11   9   2       36.46      145.36    145.36 o 
 -12  10   2     1460.81     1532.09    336.55 o 
 -10  10   2     5544.88     5576.48    333.22 o 
  -8  10   2     7495.67     7642.00    181.08 o 
  -6  10   2      449.98      473.71     43.63 o 
  -4  10   2     1511.69     1558.27     54.41 o 
  -2  10   2      137.72      165.43     34.90 o 
   0  10   2     3570.54     3463.96     78.87 o 
   2  10   2    15217.38    16296.98    249.12 o 
   4  10   2     6170.08     6462.59    109.67 o 
   6  10   2     1025.00      943.56     50.25 o 
   8  10   2     2108.25     2269.34    139.84 o 
  10  10   2      287.47      256.14    100.42 o 
 -11  11   2       11.61       45.42    118.10 o 
  -9  11   2      789.97      795.35    113.64 o 
  -7  11   2      125.90      170.05     59.06 o 
  -5  11   2       68.94       44.73     41.39 o 
  -3  11   2        0.05      -26.43     34.90 o 
  -1  11   2      119.00       79.30     34.90 o 
   1  11   2        7.56      -13.21     34.90 o 
   3  11   2      165.58      109.04     44.97 o 
   5  11   2       29.60      -32.71     47.86 o 
   7  11   2      142.75       13.25     76.30 o 
   9  11   2      211.44      251.74    121.06 o 
 -10  12   2      100.13       38.94    130.83 o 
  -8  12   2       69.44       34.52     86.49 o 
  -6  12   2        2.66       -7.65     60.77 o 
  -4  12   2        0.01       11.81     63.28 o 
  -2  12   2        1.56        6.99     41.39 o 
   0  12   2       81.29       68.90     36.97 o 
   2  12   2      473.98      435.86     67.25 o 
   4  12   2       36.03       62.25     90.85 o 
   6  12   2        4.55      -24.13     76.14 o 
  -7  13   2       49.47      119.29    128.26 o 
  -5  13   2      132.46      -22.33    131.75 o 
  -3  13   2       63.03      110.58    107.13 o 
  -1  13   2      229.34      245.58    114.17 o 
   1  13   2        7.91       18.17     99.93 o 
   3  13   2       47.65      145.36    208.96 o 
   5  13   2        5.28       80.47    101.68 o 
  -4  14   2      380.45      443.48    166.35 o 
  -2  14   2       14.24     -111.50    130.70 o 
   0  14   2      353.37      263.54    172.66 o 
 -17   1   3     2262.21     2243.32    263.98 o 
 -15   1   3     2702.15     2716.60    106.13 o 
 -13   1   3     1332.92     1405.88     60.86 o 
 -11   1   3      316.78      330.39     49.99 o 
  -9   1   3      615.08      660.75     34.93 o 
  -7   1   3     8478.94     8392.79    143.15 o 
  -5   1   3    58511.38    58851.63    749.30 o 
  -3   1   3    36846.43    35805.71    451.32 o 
  -1   1   3     7742.98     7262.80     98.57 o 
   1   1   3    16171.50    16441.35    213.23 o 
   3   1   3     5688.79     5524.06     67.95 o 
   5   1   3      935.24      982.57     32.17 o 
   7   1   3      412.81      404.70     43.63 o 
   9   1   3     1717.22     1596.04     60.89 o 
  11   1   3     2890.83     3096.50    132.09 o 
  13   1   3     1374.55     1308.15    137.59 o 
 -18   2   3      176.10       24.23    113.52 o 
 -16   2   3     3130.60     3254.59    131.19 o 
 -14   2   3      826.89      902.24     56.80 o 
 -12   2   3        9.06        8.26     34.90 o 
 -10   2   3     6823.77     7077.14    103.14 o 
  -8   2   3       59.74       81.77     25.70 o 
  -6   2   3    15733.61    15523.17    202.18 o 
  -4   2   3    12392.01    11147.90    142.29 o 
  -2   2   3     1065.35     1348.57     25.77 o 
   0   2   3    14231.56    13669.76    146.25 o 
   2   2   3    11248.98    10665.13    118.24 o 
   4   2   3     3369.89     3631.59     51.67 o 
   6   2   3        7.23       -6.06     28.38 o 
   8   2   3      305.52      252.54     50.22 o 
  10   2   3      222.70      212.46     67.24 o 
  12   2   3     2378.06     2448.98    177.53 o 
  14   2   3      442.20      304.10    165.61 o 
 -17   3   3     1412.19     1477.52    121.69 o 
 -15   3   3     1112.12     1179.19     85.22 o 
 -13   3   3      315.09      308.99     39.72 o 
 -11   3   3      872.46      836.78     37.00 o 
  -9   3   3     2006.06     2138.30     50.34 o 
  -7   3   3     3171.59     2961.75     54.62 o 
  -5   3   3    14746.45    13710.05    168.65 o 
  -3   3   3      229.01      154.86     15.13 o 
  -1   3   3      936.15      805.78     19.31 o 
   1   3   3    30513.57    30544.81    310.10 o 
   3   3   3     7775.30     7806.81    119.65 o 
   5   3   3      718.07      792.93     34.93 o 
   7   3   3      340.79      288.09     38.56 o 
   9   3   3       19.79        2.10     41.39 o 
  11   3   3     1439.58     1354.35    102.92 o 
  13   3   3     1091.94      867.08    186.41 o 
 -18   4   3      505.62      460.49    125.19 o 
 -16   4   3     1776.57     1751.68    154.68 o 
 -14   4   3      549.91      483.24     69.83 o 
 -12   4   3       75.88       77.23     44.97 o 
 -10   4   3      412.00      444.37     47.88 o 
  -8   4   3      594.53      612.94     24.40 o 
  -6   4   3    13804.53    13965.67    174.13 o 
  -4   4   3     8681.82     7849.16    101.07 o 
  -2   4   3     6658.92     6095.53     73.65 o 
   0   4   3    17137.50    17373.78    184.75 o 
   2   4   3    10460.50    10080.03    120.17 o 
   4   4   3       86.42       85.81     28.38 o 
   6   4   3     1732.57     1711.63     54.44 o 
   8   4   3      625.68      655.06     45.00 o 
  10   4   3      645.51      581.74     58.81 o 
  12   4   3     1295.80     1363.18    112.41 o 
  14   4   3      293.91      222.17    145.86 o 
 -17   5   3      136.43      221.96    134.46 o 
 -15   5   3      227.39      206.87     93.84 o 
 -13   5   3      576.53      504.09     64.28 o 
 -11   5   3      168.18      243.97     59.06 o 
  -9   5   3       24.01       18.17     32.12 o 
  -7   5   3     2528.07     2607.80     50.38 o 
  -5   5   3     6683.68     6694.25     86.05 o 
  -3   5   3     2135.10     2158.92     37.10 o 
  -1   5   3      152.28      103.26     18.17 o 
   1   5   3     1374.86     1470.46     32.19 o 
   3   5   3      491.69      405.02     25.71 o 
   5   5   3      355.57      295.39     38.56 o 
   7   5   3       15.96       -9.84     36.96 o 
   9   5   3      188.08      195.36     51.40 o 
  11   5   3      299.83      356.91     82.37 o 
  13   5   3      177.53      107.87    119.34 o 
 -16   6   3     2715.13     2603.30    163.33 o 
 -14   6   3     1574.54     1540.05     86.67 o 
 -12   6   3      837.37      800.15     57.86 o 
 -10   6   3     2400.55     2282.58     60.94 o 
  -8   6   3     2736.01     2601.28     91.16 o 
  -6   6   3    23033.11    24157.12    274.94 o 
  -4   6   3    15890.84    15103.79    404.47 o 
  -2   6   3     9737.77    10160.66    136.44 o 
   0   6   3    22963.97    22589.81    250.42 o 
   2   6   3     6391.95     6268.41     80.81 o 
   4   6   3       12.86       19.18     28.38 o 
   6   6   3     1493.59     1384.69     51.48 o 
   8   6   3      745.24      698.31     59.10 o 
  10   6   3     1481.45     1433.73     91.78 o 
  12   6   3     2112.29     2059.40    177.46 o 
 -15   7   3      950.18      939.64    140.93 o 
 -13   7   3       66.39       31.00     54.32 o 
 -11   7   3      325.88      402.81     54.34 o 
  -9   7   3     2482.98     2533.37     57.98 o 
  -7   7   3      331.18      335.30     28.39 o 
  -5   7   3     9658.31     9943.64    110.57 o 
  -3   7   3     1439.57     1449.90     41.47 o 
  -1   7   3      674.28      636.24     40.92 o 
   1   7   3    15707.83    16198.74    250.23 o 
   3   7   3     4265.29     4176.46     73.05 o 
   5   7   3      763.21      797.76     41.42 o 
   7   7   3      103.41      109.03     46.75 o 
   9   7   3       79.26        3.56     72.01 o 
  11   7   3      849.07      678.32    113.59 o 
 -16   8   3     1354.36     1298.41    241.01 o 
 -14   8   3      106.64      187.92    163.54 o 
 -12   8   3       30.62       36.34     56.75 o 
 -10   8   3      923.91      869.98     72.75 o 
  -8   8   3      197.57      202.29     28.38 o 
  -6   8   3     3100.78     3355.17     58.02 o 
  -4   8   3     2401.37     2487.88     57.98 o 
  -2   8   3     3005.45     3182.81     63.51 o 
   0   8   3     6081.28     6271.82     94.50 o 
   2   8   3     4162.00     4161.98     67.55 o 
   4   8   3      194.68      227.55     45.43 o 
   6   8   3       70.30       77.23     49.97 o 
   8   8   3       32.14      -55.34     69.79 o 
  10   8   3      105.70      147.34    117.69 o 
 -15   9   3      526.15      570.74    136.45 o 
 -13   9   3       12.67      107.20     95.72 o 
 -11   9   3       11.48        4.54     57.82 o 
  -9   9   3        0.90       -2.10     41.39 o 
  -7   9   3      176.16      186.38     25.70 o 
  -5   9   3     3475.30     3495.30     76.57 o 
  -3   9   3     3013.30     3039.92     63.49 o 
  -1   9   3     1835.15     1832.81     52.20 o 
   1   9   3     2942.86     2929.35     72.91 o 
   3   9   3      396.01      391.02     32.13 o 
   5   9   3      420.87      379.83     43.63 o 
   7   9   3      575.37      524.65     77.26 o 
   9   9   3       92.35       56.85    111.19 o 
 -14  10   3      297.47      254.44    136.31 o 
 -12  10   3       20.17      190.35    123.80 o 
 -10  10   3      170.12      203.61     67.24 o 
  -8  10   3       38.22        9.09     25.70 o 
  -6  10   3     2504.59     2692.85     76.48 o 
  -4  10   3     3848.51     3605.99     83.10 o 
  -2  10   3     1171.46     1238.61     54.39 o 
   0  10   3     1675.67     1580.71     68.25 o 
   2  10   3      723.09      731.93     47.89 o 
   4  10   3        0.99        4.54     59.05 o 
   6  10   3      350.54      287.19     53.67 o 
   8  10   3      145.43      172.92    102.20 o 
 -11  11   3      216.16      269.49     93.84 o 
  -9  11   3      122.49       96.05     43.36 o 
  -7  11   3     1277.65     1160.32     89.35 o 
  -5  11   3     6650.28     6872.44    201.10 o 
  -3  11   3     5469.35     5718.73    140.09 o 
  -1  11   3     4400.30     4378.90    150.52 o 
   1  11   3     5517.03     5599.28    120.65 o 
   3  11   3      619.04      574.91     81.81 o 
   5  11   3      575.87      574.94     77.13 o 
   7  11   3      383.74      272.63    115.67 o 
 -10  12   3      512.56      457.16    124.25 o 
  -8  12   3      261.26      285.59    111.21 o 
  -6  12   3     1026.16      979.43    163.67 o 
  -4  12   3      518.91      549.92     77.12 o 
  -2  12   3      256.46      222.63     64.25 o 
   0  12   3     2065.28     1980.61    118.32 o 
   2  12   3     2543.42     2364.70    104.42 o 
   4  12   3       12.77       31.91    125.15 o 
   6  12   3      132.10      101.82     74.57 o 
  -7  13   3      224.96      192.45    119.35 o 
  -5  13   3     1014.98      924.60     95.80 o 
  -3  13   3      473.52      359.73     85.16 o 
  -1  13   3      870.26      811.32     98.25 o 
   1  13   3     1856.48     1608.32    102.34 o 
   3  13   3      236.70      175.24    130.85 o 
  -2  14   3      305.42      254.76    147.82 o 
 -18   0   4     2118.07     2138.75    154.72 o 
 -16   0   4      642.53      609.05    127.26 o 
 -14   0   4     2913.93     2788.47    109.35 o 
 -12   0   4     8697.00     9226.09    201.96 o 
 -10   0   4    15993.72    16750.98    343.75 o 
  -8   0   4    32112.16    32220.68    622.39 o 
  -6   0   4   110068.26   115690.62   2085.31 o 
  -4   0   4    20685.81    18346.11    323.87 o 
  -2   0   4       74.22       81.78     27.26 o 
   0   0   4      206.78      190.87     45.44 o 
   2   0   4     5176.41     5436.78    110.02 o 
   4   0   4    62698.11    66039.07    969.13 o 
   6   0   4    17087.31    17531.54    333.93 o 
   8   0   4     1369.42     1428.42    100.08 o 
  10   0   4     2219.40     2403.45    163.87 o 
  12   0   4      748.09      481.81    154.54 o 
 -19   1   4      327.35      264.02    115.65 o 
 -17   1   4     1227.63     1139.08     93.92 o 
 -15   1   4       10.62      -52.37     54.32 o 
 -13   1   4     3191.62     3255.69    132.20 o 
 -11   1   4      110.87       96.64     34.90 o 
  -9   1   4     3541.11     3762.58    105.05 o 
  -7   1   4    33337.02    33852.21    422.23 o 
  -5   1   4    11674.68    11227.73    154.71 o 
  -3   1   4     2187.24     1940.73     38.75 o 
  -1   1   4     7235.37     7205.72     97.92 o 
   1   1   4       38.98       27.26     21.81 o 
   3   1   4     7767.44     7579.14    100.64 o 
   5   1   4     6138.74     6170.56     87.25 o 
   7   1   4     1811.00     1815.96     54.62 o 
   9   1   4      406.02      313.69     99.97 o 
  11   1   4      935.83      947.41    122.75 o 
  13   1   4      112.99       47.85    144.45 o 
 -18   2   4       46.31       90.85    109.02 o 
 -16   2   4      183.55      188.94     81.78 o 
 -14   2   4       10.43        9.08     36.96 o 
 -12   2   4       43.00       45.43     38.55 o 
 -10   2   4      428.04      454.69     38.57 o 
  -8   2   4      321.49      263.91     32.14 o 
  -6   2   4     2268.62     2495.82     51.62 o 
  -4   2   4     2800.39     2742.06     45.24 o 
  -2   2   4     1395.03     1343.09     35.00 o 
   0   2   4      517.82      464.90     21.83 o 
   2   2   4     2099.37     2198.00     43.76 o 
   4   2   4       17.81       18.17     25.70 o 
   6   2   4       18.90       21.20     28.38 o 
   8   2   4       52.71       29.20     40.88 o 
  10   2   4       74.64       30.60     77.23 o 
  12   2   4      120.52      191.41    144.45 o 
 -19   3   4       20.51       20.25    111.19 o 
 -17   3   4       94.68      128.54     86.55 o 
 -15   3   4       53.73       39.37     40.63 o 
 -13   3   4      296.87      283.79     38.53 o 
 -11   3   4      711.01      713.12     41.42 o 
  -9   3   4      712.82      741.20     38.58 o 
  -7   3   4      371.71      324.31     32.14 o 
  -5   3   4      874.41      732.42     28.42 o 
  -3   3   4      233.37      227.59     19.28 o 
  -1   3   4     4562.34     4716.02     63.83 o 
   1   3   4     5305.75     5052.57    137.50 o 
   3   3   4      145.07      110.86     30.24 o 
   5   3   4      460.70      416.05     38.57 o 
   7   3   4        3.64       22.71     38.54 o 
   9   3   4       59.18       40.88     51.39 o 
  11   3   4      368.74      313.77     99.02 o 
  13   3   4       87.67      -60.01    138.01 o 
 -18   4   4     1185.52      900.05    122.33 o 
 -16   4   4      373.76      328.46     89.28 o 
 -14   4   4     1488.31     1229.00     86.67 o 
 -12   4   4     1832.00     1765.96     63.41 o 
 -10   4   4     1115.78     1149.37     41.44 o 
  -8   4   4     5525.04     5655.21     83.43 o 
  -6   4   4    32560.80    31890.06    408.72 o 
  -4   4   4     9470.69     9278.61    127.22 o 
  -2   4   4     1370.08     1307.64     28.45 o 
   0   4   4      988.72     1004.54     28.42 o 
   2   4   4      293.13      274.91     28.39 o 
   4   4   4    13102.69    14008.86    178.83 o 
   6   4   4     3531.11     3548.98     70.95 o 
   8   4   4      636.75      638.18     56.79 o 
  10   4   4     1295.53     1255.18     80.20 o 
  12   4   4      428.37      508.93    117.60 o 
 -17   5   4     1831.70     1732.64    122.24 o 
 -15   5   4        3.11        1.58     73.67 o 
 -13   5   4     7671.49     8052.67    155.36 o 
 -11   5   4     4935.51     5195.89     99.97 o 
  -9   5   4     8811.45     9138.56    135.94 o 
  -7   5   4    49498.87    51727.82    667.43 o 
  -5   5   4    36806.62    36579.21    432.40 o 
  -3   5   4     1407.31     1252.98     28.44 o 
  -1   5   4       18.60       36.34     19.27 o 
   1   5   4      855.73      913.94     28.41 o 
   3   5   4    13117.66    13541.34    169.45 o 
   5   5   4    17808.54    18375.47    278.49 o 
   7   5   4     5244.96     5295.30    112.88 o 
   9   5   4     1041.12      953.70     86.63 o 
  11   5   4     1303.41     1287.02    218.28 o 
 -16   6   4      367.70      388.69     86.57 o 
 -14   6   4       26.30       -3.89     65.41 o 
 -12   6   4      270.91      265.84     57.83 o 
 -10   6   4      379.68      381.94     44.99 o 
  -8   6   4     4693.37     4875.29     80.57 o 
  -6   6   4     8719.32     8879.13    123.63 o 
  -4   6   4     1876.85     1927.85     50.10 o 
  -2   6   4       17.59       -9.09     27.26 o 
   0   6   4     1402.59     1338.27     32.18 o 
   2   6   4       35.28       47.45     28.38 o 
   4   6   4     1884.64     1851.63     50.07 o 
   6   6   4      808.40      762.48     41.42 o 
   8   6   4      115.48       63.60     51.40 o 
  10   6   4      588.22      592.92     95.76 o 
  12   6   4      266.65      198.61    130.85 o 
 -17   7   4       11.73       99.05    128.78 o 
 -15   7   4       36.44       32.34     78.58 o 
 -13   7   4      287.89      284.18     69.81 o 
 -11   7   4        5.10       28.47     49.97 o 
  -9   7   4       15.78       39.83     41.39 o 
  -7   7   4      191.93      186.63     40.89 o 
  -5   7   4       57.47       54.51     19.27 o 
  -3   7   4      310.61      291.12     12.85 o 
  -1   7   4        4.23       22.71     19.27 o 
   1   7   4      443.00      496.58     28.39 o 
   3   7   4      471.66      445.39     38.56 o 
   5   7   4        9.99       12.58     41.39 o 
   7   7   4       85.79       72.68     54.33 o 
   9   7   4        0.75        1.91     60.77 o 
  11   7   4       11.75      179.22    172.41 o 
 -16   8   4       97.57       79.17    109.03 o 
 -14   8   4       37.29       36.34     87.22 o 
 -12   8   4        1.74       67.57     50.20 o 
 -10   8   4      328.19      268.78     44.98 o 
  -8   8   4      184.82      154.47     28.38 o 
  -6   8   4     1513.34     1465.16     32.17 o 
  -4   8   4      519.32      609.60     45.00 o 
  -2   8   4      253.06      233.96     38.56 o 
   0   8   4     1672.78     1747.66     38.62 o 
   2   8   4     1356.23     1310.14     41.45 o 
   4   8   4      388.86      373.55     36.35 o 
   6   8   4       22.23       23.28     50.20 o 
   8   8   4       16.92       27.26     75.59 o 
  10   8   4      207.14      131.49    108.66 o 
 -15   9   4        4.16      -45.96    156.30 o 
 -13   9   4     1249.29     1018.05    105.94 o 
 -11   9   4      365.52      301.00     51.41 o 
  -9   9   4     1962.90     1939.59     68.27 o 
  -7   9   4    11232.51    11829.71    224.09 o 
  -5   9   4     4460.78     4481.74     96.81 o 
  -3   9   4       89.28       63.60     38.55 o 
  -1   9   4      878.35      887.74     50.25 o 
   1   9   4      162.09      139.70     21.81 o 
   3   9   4     2093.15     2227.12     60.90 o 
   5   9   4     3142.74     3215.11    100.22 o 
   7   9   4      967.72     1060.61    110.98 o 
   9   9   4      439.08      452.39    144.48 o 
 -14  10   4      281.56      182.32    144.51 o 
 -12  10   4     1399.54     1244.83    231.94 o 
 -10  10   4     2156.12     2084.12    109.23 o 
  -8  10   4     7934.62     7839.43    215.07 o 
  -6  10   4    11317.49    11819.43    207.41 o 
  -4  10   4     2167.35     2206.31     81.94 o 
  -2  10   4      187.60      174.30     44.98 o 
   0  10   4       87.67       27.26     44.97 o 
   2  10   4      533.41      499.92     28.39 o 
   4  10   4     5519.23     5717.31    142.58 o 
   6  10   4     2712.26     2830.79    144.77 o 
   8  10   4      491.69      582.11    133.13 o 
 -11  11   4       14.36       83.78     69.88 o 
  -9  11   4        3.45      -25.96    218.04 o 
  -7  11   4     1050.72     1110.85     83.98 o 
  -5  11   4      503.23      551.41     63.31 o 
  -3  11   4        3.20      -22.71     51.39 o 
  -1  11   4      131.23      156.60     54.33 o 
   1  11   4      374.90      341.31     67.25 o 
   3  11   4       61.85       37.25     50.10 o 
   5  11   4       58.76      119.08     83.91 o 
   7  11   4       18.06       78.85    150.68 o 
 -10  12   4       61.09      -22.27    161.47 o 
  -8  12   4      140.70      264.19    124.17 o 
  -6  12   4      107.20       12.11    102.40 o 
  -4  12   4        1.87      -18.96     72.01 o 
  -2  12   4        2.69       -9.08     70.66 o 
   0  12   4        0.74       74.13     78.58 o 
   2  12   4       64.95       83.79     86.55 o 
   4  12   4      214.27      170.43    128.80 o 
  -7  13   4      525.27      384.16    130.69 o 
  -5  13   4      218.58      252.22    102.41 o 
  -3  13   4        4.06       48.67     89.25 o 
  -1  13   4      269.19      305.82     91.68 o 
   1  13   4      449.25      218.56    107.16 o 
 -19   1   5       21.03       -0.53    100.42 o 
 -17   1   5      100.64       98.58     63.29 o 
 -15   1   5     5189.48     5206.53    128.65 o 
 -13   1   5     7065.16     7661.05    160.24 o 
 -11   1   5     4062.59     4554.04    102.72 o 
  -9   1   5     1617.06     1543.61     51.52 o 
  -7   1   5     3382.26     3270.28     61.13 o 
  -5   1   5     1909.21     1783.93     50.15 o 
  -3   1   5    30123.59    29620.24    373.40 o 
  -1   1   5    14830.58    14638.26    193.78 o 
   1   1   5     4317.07     4214.21     80.66 o 
   3   1   5     7746.52     8142.24    113.47 o 
   5   1   5     3462.86     3489.93     73.97 o 
   7   1   5       56.94       37.99     34.90 o 
   9   1   5        9.17      -12.43     49.49 o 
  11   1   5      131.10      188.71    119.34 o 
 -18   2   5      214.53      173.15    107.32 o 
 -16   2   5       56.11       77.23     46.74 o 
 -14   2   5     6518.23     7022.69    148.33 o 
 -12   2   5     3987.34     4057.77     83.90 o 
 -10   2   5      280.10      228.95     41.40 o 
  -8   2   5    20007.62    20930.25    271.43 o 
  -6   2   5     4307.47     4143.79     67.73 o 
  -4   2   5     3968.60     3903.28     64.71 o 
  -2   2   5     4195.23     3901.04     91.53 o 
   0   2   5      247.68      192.74     23.38 o 
   2   2   5     6816.75     7074.44    119.87 o 
   4   2   5     8486.36     8431.61    142.30 o 
   6   2   5     2463.13     2445.95     70.85 o 
   8   2   5      137.58       93.00     41.94 o 
  10   2   5      287.93      350.36    113.53 o 
  12   2   5        4.64      109.02    179.87 o 
 -19   3   5       13.12      -20.51    111.19 o 
 -17   3   5       18.14        3.36     86.55 o 
 -15   3   5     2420.79     2433.87     77.22 o 
 -13   3   5     2871.87     3143.27     80.35 o 
 -11   3   5     2017.34     2110.29     81.97 o 
  -9   3   5     4271.83     4370.66     87.06 o 
  -7   3   5     8581.10     8337.68    120.29 o 
  -5   3   5       42.21       54.51     25.70 o 
  -3   3   5     4959.06     4809.11    132.85 o 
  -1   3   5      239.80      181.77     28.39 o 
   1   3   5      668.71      609.28     30.27 o 
   3   3   5    12276.69    12794.87    185.88 o 
   5   3   5     5534.71     5740.90    102.83 o 
   7   3   5       19.12       49.55     34.90 o 
   9   3   5      351.69      268.56     69.81 o 
  11   3   5       99.68      272.57    147.76 o 
 -18   4   5      131.70      153.29     99.43 o 
 -16   4   5      860.20      796.49    110.98 o 
 -14   4   5     3668.36     3645.46    177.80 o 
 -12   4   5     1779.16     1755.45     72.15 o 
 -10   4   5      627.46      663.71     38.55 o 
  -8   4   5     1389.12     1375.31     43.69 o 
  -6   4   5       14.20       -3.89     21.80 o 
  -4   4   5     6169.73     6026.65    123.83 o 
  -2   4   5     4528.60     4466.47     63.73 o 
   0   4   5     4061.73     4057.50     63.65 o 
   2   4   5     6529.53     6911.93    103.05 o 
   4   4   5     4232.62     4256.04     74.03 o 
   6   4   5       90.72       69.66     59.06 o 
   8   4   5      203.79      159.02     44.98 o 
  10   4   5       62.85      158.88    130.64 o 
 -17   5   5        1.87      -17.10    108.64 o 
 -15   5   5      311.96      406.92     82.80 o 
 -13   5   5      586.56      560.82     77.27 o 
 -11   5   5     1628.97     1569.64     56.86 o 
  -9   5   5      418.99      418.91     32.14 o 
  -7   5   5       11.58       13.63     25.70 o 
  -5   5   5     1467.51     1515.81     38.62 o 
  -3   5   5     3990.18     4037.53     63.64 o 
  -1   5   5      917.97      936.14     59.13 o 
   1   5   5      221.49      259.07     32.13 o 
   3   5   5      401.76      453.63     40.90 o 
   5   5   5      314.19      278.77     38.53 o 
   7   5   5       44.64       -9.09     45.36 o 
   9   5   5        0.02        8.22     61.90 o 
  11   5   5       24.65       21.34    138.01 o 
 -18   6   5       41.65      135.91    157.16 o 
 -16   6   5      920.71      821.62    121.64 o 
 -14   6   5     5897.23     6051.27    319.70 o 
 -12   6   5     4755.08     4953.29    111.72 o 
 -10   6   5     2393.92     2504.65     95.64 o 
  -8   6   5     6668.48     6393.03    109.51 o 
  -6   6   5      636.52      576.42     45.46 o 
  -4   6   5    13042.08    13747.72    179.81 o 
  -2   6   5     8734.44     8792.62    110.44 o 
   0   6   5     3957.33     4219.17     70.13 o 
   2   6   5     9958.11    10264.19    136.44 o 
   4   6   5     3983.46     4082.68     83.86 o 
   6   6   5      210.54      318.17     99.95 o 
   8   6   5       85.03        4.33     61.90 o 
  10   6   5       50.77     -139.37    139.37 o 
 -17   7   5       14.40     -130.82    130.82 o 
 -15   7   5     1659.66     1660.57    121.72 o 
 -13   7   5     2324.98     2170.83     95.93 o 
 -11   7   5      801.39      832.16     57.86 o 
  -9   7   5     1697.44     1824.93     63.71 o 
  -7   7   5     6607.16     6647.47    102.96 o 
  -5   7   5      664.02      707.66     34.92 o 
  -3   7   5     3337.44     3440.41     59.29 o 
  -1   7   5      524.91      518.80     32.14 o 
   1   7   5      237.69      253.12     34.91 o 
   3   7   5     6929.63     7132.03    173.85 o 
   5   7   5     3487.33     3323.52    118.50 o 
   7   7   5        2.85      -17.08     78.58 o 
   9   7   5      153.12      107.40    125.16 o 
 -16   8   5      299.12      299.15    160.25 o 
 -14   8   5     3053.27     2805.51    122.38 o 
 -12   8   5      532.38      542.59     60.80 o 
 -10   8   5       20.70       42.40     28.38 o 
  -8   8   5     3111.81     3202.99     72.92 o 
  -6   8   5     2395.02     2335.22    118.41 o 
  -4   8   5      873.74      802.93     56.81 o 
  -2   8   5      828.10      807.54     30.26 o 
   0   8   5     1011.48     1000.75     38.59 o 
   2   8   5     3199.67     3235.68    127.60 o 
   4   8   5     2913.49     3056.96     77.30 o 
   6   8   5      366.80      326.85     72.03 o 
   8   8   5       13.44       39.07     93.82 o 
 -15   9   5      551.54      551.85    141.23 o 
 -13   9   5     1162.66     1196.14    105.95 o 
 -11   9   5       96.30       62.17     58.78 o 
  -9   9   5        2.08       -5.05     28.38 o 
  -7   9   5       78.69       63.60     45.43 o 
  -5   9   5        0.92       -9.08     44.97 o 
  -3   9   5     1958.92     2102.84     73.82 o 
  -1   9   5     2249.61     2177.66     67.38 o 
   1   9   5      772.32      749.05     50.00 o 
   3   9   5     1352.87     1251.24     54.58 o 
   5   9   5      313.75      354.29     67.24 o 
   7   9   5       41.22      147.56     92.98 o 
 -14  10   5      952.35      932.52    134.58 o 
 -12  10   5      805.23      788.75     89.31 o 
 -10  10   5       95.48      156.73     50.20 o 
  -8  10   5      389.48      404.67     81.79 o 
  -6  10   5        1.30      -36.34     72.68 o 
  -4  10   5     1430.71     1561.74     67.32 o 
  -2  10   5     2419.16     2270.33     80.29 o 
   0  10   5      661.39      635.28     60.81 o 
   2  10   5      842.10      806.39     45.39 o 
   4  10   5      478.28      509.49     85.16 o 
   6  10   5       25.47       87.22    105.83 o 
 -11  11   5      790.56      856.44    172.73 o 
  -9  11   5      736.96      738.50    148.52 o 
  -7  11   5      817.07      707.95     89.31 o 
  -5  11   5      358.27      238.99     69.81 o 
  -3  11   5     4065.75     4055.94    140.09 o 
  -1  11   5     2747.38     3015.39    128.31 o 
   1  11   5     2162.39     2061.86    191.14 o 
   3  11   5     3149.05     3128.74    131.92 o 
   5  11   5      607.38      659.32    130.08 o 
 -10  12   5       55.94      237.52    168.71 o 
  -8  12   5     1319.62     1114.65    145.52 o 
  -6  12   5     1336.36     1327.23    144.60 o 
  -4  12   5      168.92      146.03     89.26 o 
  -2  12   5      187.10      190.81    102.80 o 
   0  12   5       86.46       95.87     91.67 o 
   2  12   5      959.40      788.22    113.65 o 
  -7  13   5      336.04      241.55    137.15 o 
  -5  13   5        5.99       24.66    240.75 o 
  -3  13   5      452.73      327.18    138.05 o 
  -1  13   5      254.34      128.77    112.30 o 
 -18   0   6     1564.22     1382.75    127.36 o 
 -16   0   6     5951.77     5992.93    274.07 o 
 -14   0   6     3811.82     3849.09    127.70 o 
 -12   0   6     1043.83     1046.05     81.86 o 
 -10   0   6     5409.66     5563.29    146.40 o 
  -8   0   6    14489.74    15041.80    278.38 o 
  -6   0   6    21399.93    20423.84    385.18 o 
  -4   0   6    68611.37    68336.05   1228.20 o 
  -2   0   6    20301.62    20538.92    384.34 o 
   0   0   6     1736.57     1675.83     81.97 o 
   2   0   6      851.92      945.87     72.76 o 
   4   0   6       35.25       27.26     54.51 o 
   6   0   6     8845.51     9175.45    247.49 o 
   8   0   6     3413.19     3508.60    209.60 o 
  10   0   6      243.74      154.47    190.82 o 
 -19   1   6      220.90      128.51    136.30 o 
 -17   1   6     1035.01     1063.98    100.51 o 
 -15   1   6     4155.09     4016.03    112.74 o 
 -13   1   6     1074.14     1069.69     70.75 o 
 -11   1   6     2272.60     2214.69     73.87 o 
  -9   1   6       77.22       77.23     38.55 o 
  -7   1   6      666.89      660.28     41.43 o 
  -5   1   6    23329.13    22772.48    391.13 o 
  -3   1   6    12477.99    12050.24    240.94 o 
  -1   1   6     2352.28     2457.83     91.17 o 
   1   1   6     4158.56     4394.76     83.24 o 
   3   1   6     1395.84     1335.65     52.19 o 
   5   1   6      607.83      559.52     45.38 o 
   7   1   6      803.86      759.86     67.28 o 
   9   1   6      248.13      252.73    100.42 o 
  11   1   6       82.12      157.05    174.44 o 
 -18   2   6       12.89       75.20    107.31 o 
 -16   2   6      187.40      176.47     58.79 o 
 -14   2   6      614.16      602.65     54.36 o 
 -12   2   6      173.11      181.73     57.83 o 
 -10   2   6        0.03       31.38     34.90 o 
  -8   2   6      642.14      660.12     63.65 o 
  -6   2   6      464.11      375.31     34.92 o 
  -4   2   6     1092.59     1050.64     45.50 o 
  -2   2   6     1446.64     1469.04     37.04 o 
   0   2   6       60.36       54.51     32.12 o 
   2   2   6      381.58      425.16     41.41 o 
   4   2   6     1042.30     1000.43     41.43 o 
   6   2   6       60.60       54.51     50.20 o 
   8   2   6        1.32      -67.23     67.23 o 
  10   2   6       13.12      -72.68    147.75 o 
 -19   3   6        5.41      -59.85    143.56 o 
 -17   3   6       75.61       46.05    113.57 o 
 -15   3   6      275.93      216.80     49.98 o 
 -13   3   6      484.56      448.36     70.70 o 
 -11   3   6        6.16       18.78     47.86 o 
  -9   3   6     1588.02     1621.23     56.87 o 
  -7   3   6     1569.48     1612.45     51.51 o 
  -5   3   6      197.93      214.86     34.91 o 
  -3   3   6     1203.79     1159.72     41.46 o 
  -1   3   6      736.23      757.15     34.93 o 
   1   3   6     1769.11     1977.94     63.74 o 
   3   3   6     2252.38     2245.32     64.41 o 
   5   3   6       46.44       27.26     25.05 o 
   7   3   6       20.42       40.88     73.93 o 
   9   3   6        1.20        8.50     95.74 o 
 -18   4   6      270.22      296.52    122.67 o 
 -16   4   6     3494.62     3365.98    132.61 o 
 -14   4   6     2575.76     2619.18    177.60 o 
 -12   4   6      652.39      561.04     54.36 o 
 -10   4   6      606.42      663.68     45.00 o 
  -8   4   6      144.72      102.69     28.38 o 
  -6   4   6     2847.50     2772.48     63.84 o 
  -4   4   6    24438.10    24217.51    286.60 o 
  -2   4   6     8628.71     9167.81    125.62 o 
   0   4   6     2114.18     2189.70     50.33 o 
   2   4   6     2091.69     2060.77     72.86 o 
   4   4   6      223.10      195.56     43.62 o 
   6   4   6     2065.85     2057.41     83.68 o 
   8   4   6      650.35      599.57    181.80 o 
  10   4   6       79.43       72.25    134.45 o 
 -17   5   6     1585.49     1643.90    176.57 o 
 -15   5   6     5766.08     6034.21    479.46 o 
 -13   5   6     1028.00     1063.22     60.53 o 
 -11   5   6     6468.10     6674.51    205.85 o 
  -9   5   6     3596.16     3705.61     70.09 o 
  -7   5   6     4924.41     4860.52     80.60 o 
  -5   5   6    35843.11    37468.53    490.82 o 
  -3   5   6    28972.63    29711.81    400.50 o 
  -1   5   6     2605.54     2572.51     54.50 o 
   1   5   6      455.85      499.93     41.41 o 
   3   5   6      148.66      140.42     36.97 o 
   5   5   6     1711.00     1546.70     65.52 o 
   7   5   6     3394.10     3595.27    127.57 o 
   9   5   6     1041.29     1074.82    147.46 o 
 -18   6   6       27.13      -77.32    142.84 o 
 -16   6   6     1185.58     1207.44    108.75 o 
 -14   6   6     1724.43     1566.83     93.13 o 
 -12   6   6      137.29      116.02     41.39 o 
 -10   6   6       29.60       49.56     45.43 o 
  -8   6   6       27.96       56.99     34.90 o 
  -6   6   6     2680.43     2671.31     54.50 o 
  -4   6   6     6791.75     6681.21    106.72 o 
  -2   6   6     2049.70     2144.95     45.08 o 
   0   6   6      105.34      202.92     36.34 o 
   2   6   6     1518.52     1533.28     57.91 o 
   4   6   6      482.91      541.15     57.84 o 
   6   6   6      176.91      149.47     56.00 o 
   8   6   6      125.11      233.64    152.64 o 
 -17   7   6       35.19       60.05    145.36 o 
 -15   7   6       28.61        9.65    102.19 o 
 -13   7   6      145.37       65.04     58.79 o 
 -11   7   6      531.64      455.54     45.38 o 
  -9   7   6        1.51      -15.14     36.96 o 
  -7   7   6       23.81       18.17     32.12 o 
  -5   7   6       11.51       -9.08     25.70 o 
  -3   7   6       21.83       27.26     28.38 o 
  -1   7   6       75.61       33.86     34.90 o 
   1   7   6        6.60        4.89     41.39 o 
   3   7   6      159.06      127.21     43.61 o 
   5   7   6      294.26      267.86     67.24 o 
   7   7   6       14.93       35.51    102.39 o 
 -16   8   6      305.14      372.57    120.97 o 
 -14   8   6      523.31      418.75    105.68 o 
 -12   8   6       13.65       34.94     33.21 o 
 -10   8   6      187.25      160.21     38.55 o 
  -8   8   6      850.04      762.54     50.01 o 
  -6   8   6      396.91      360.43     28.39 o 
  -4   8   6     1282.89     1210.54     38.60 o 
  -2   8   6      811.91      856.29     50.24 o 
   0   8   6      456.98      386.77     38.56 o 
   2   8   6     1228.31     1168.77     72.76 o 
   4   8   6      899.67      829.50    150.02 o 
   6   8   6       22.41       21.20    102.40 o 
   8   8   6        5.37      -60.25    219.73 o 
 -15   9   6     1640.40     1575.07    154.38 o 
 -13   9   6      526.44      484.51     93.52 o 
 -11   9   6      578.63      613.84     86.35 o 
  -9   9   6       55.05       58.64     34.90 o 
  -7   9   6      785.84      724.21     50.00 o 
  -5   9   6     8662.94     8967.20    186.54 o 
  -3   9   6     4829.05     4843.42    112.81 o 
  -1   9   6      502.59      481.87     36.36 o 
   1   9   6     1141.43     1150.47     51.45 o 
   3   9   6      640.47      534.16     67.26 o 
   5   9   6      188.56      141.49     87.23 o 
   7   9   6      620.41      718.06    227.23 o 
 -14  10   6      942.74      836.44    154.56 o 
 -12  10   6       11.63       76.05     90.85 o 
 -10  10   6      887.12      812.97     81.32 o 
  -8  10   6     1443.96     1522.49     97.60 o 
  -6  10   6     5607.44     5996.52    142.61 o 
  -4  10   6     8788.38     9570.72    279.34 o 
  -2  10   6     2713.62     2808.05    104.95 o 
   0  10   6       25.55        8.26     31.55 o 
   2  10   6      302.02      299.65     68.80 o 
   4  10   6        1.06       74.79    125.05 o 
 -11  11   6        4.72       80.81    199.87 o 
  -9  11   6       82.08      -19.14    148.43 o 
  -7  11   6       59.92       76.96    104.20 o 
  -5  11   6      584.22      532.10    127.25 o 
  -3  11   6      540.39      513.98    109.07 o 
  -1  11   6       34.15       36.34     80.11 o 
   1  11   6      218.80      179.85     91.68 o 
   3  11   6      397.28      465.60    140.86 o 
 -10  12   6        0.93        1.40    157.95 o 
  -8  12   6       61.26       94.78    115.63 o 
  -6  12   6      126.26       97.38    110.98 o 
  -4  12   6      109.33       69.98    150.87 o 
  -2  12   6        0.31       -6.81    100.40 o 
   0  12   6        3.15       28.32    106.96 o 
 -19   1   7       50.78       55.52    107.31 o 
 -17   1   7        6.50       45.42     80.59 o 
 -15   1   7        2.60      -41.30     67.23 o 
 -13   1   7     6080.96     6132.17    138.90 o 
 -11   1   7     9722.14     9706.03    165.60 o 
  -9   1   7     4980.00     5120.13     96.01 o 
  -7   1   7     3006.80     3010.98    123.16 o 
  -5   1   7     4204.13     3997.68     91.39 o 
  -3   1   7       22.29       36.34     38.55 o 
  -1   1   7     6615.92     6865.11    201.58 o 
   1   1   7     2785.46     2903.71     77.34 o 
   3   1   7     1057.75     1093.64     60.84 o 
   5   1   7     2143.87     2258.71     86.49 o 
   7   1   7     1089.65     1023.45    100.30 o 
   9   1   7        1.46      -77.22    134.90 o 
 -18   2   7        6.76      -57.33     91.66 o 
 -16   2   7     1577.40     1613.69    113.08 o 
 -14   2   7      208.26      159.02     64.25 o 
 -12   2   7     6275.79     6358.16    132.49 o 
 -10   2   7     6149.99     6324.67    116.50 o 
  -8   2   7      728.84      663.83     41.43 o 
  -6   2   7    20306.87    20426.72    283.86 o 
  -4   2   7    10189.08     9881.06    143.30 o 
  -2   2   7       29.16       36.34     24.38 o 
   0   2   7      311.98      240.23     41.40 o 
   2   2   7      288.21      235.80     47.87 o 
   4   2   7     1246.00     1207.34     51.46 o 
   6   2   7     2703.85     2765.07     89.47 o 
   8   2   7      859.07      826.69    147.44 o 
 -19   3   7        8.71       31.80    134.45 o 
 -17   3   7      275.11      218.09     65.02 o 
 -15   3   7      715.49      587.17     90.91 o 
 -13   3   7     1539.90     1427.62    100.09 o 
 -11   3   7     3593.06     3564.76     86.90 o 
  -9   3   7     2933.86     3188.43     73.93 o 
  -7   3   7     5984.46     5973.69    100.19 o 
  -5   3   7    11321.06    11506.41    207.47 o 
  -3   3   7     2323.74     2422.22     56.92 o 
  -1   3   7      319.41      334.87     34.91 o 
   1   3   7        8.78       18.17     47.86 o 
   3   3   7       52.23       40.58     47.86 o 
   5   3   7     2842.86     2747.84     82.57 o 
   7   3   7     1854.80     1637.94    191.09 o 
   9   3   7       74.13       70.79    153.78 o 
 -18   4   7       56.92      132.27    106.96 o 
 -16   4   7      121.21       92.68     56.00 o 
 -14   4   7      666.92      630.24     95.81 o 
 -12   4   7     3933.89     4238.27    106.29 o 
 -10   4   7     2604.61     2599.47     82.01 o 
  -8   4   7     1080.47      943.30     45.03 o 
  -6   4   7     1850.39     1937.82     86.51 o 
  -4   4   7      646.76      614.03     38.58 o 
  -2   4   7     1182.69     1304.88     41.45 o 
   0   4   7     1469.42     1492.42     54.41 o 
   2   4   7     1086.20     1038.55     60.84 o 
   4   4   7     1397.54     1309.47     81.87 o 
   6   4   7     1086.53     1012.34     93.91 o 
   8   4   7       88.83       19.13    190.80 o 
 -17   5   7        9.08      -49.55    105.85 o 
 -15   5   7        9.79      -25.96     52.59 o 
 -13   5   7      388.44      384.82     50.22 o 
 -11   5   7      841.35      835.00     60.83 o 
  -9   5   7     1849.83     1728.62     77.38 o 
  -7   5   7      592.57      609.65     45.00 o 
  -5   5   7       13.85       19.00     34.90 o 
  -3   5   7      398.91      434.52     36.98 o 
  -1   5   7     1165.14     1128.08     51.46 o 
   1   5   7      218.91      208.30     51.40 o 
   3   5   7       68.60       72.21     58.78 o 
   5   5   7       93.45      131.74     70.67 o 
   7   5   7      103.46      131.58    176.81 o 
 -18   6   7       17.58       50.58    115.62 o 
 -16   6   7        0.37       19.99    101.68 o 
 -14   6   7      732.47      714.56     63.15 o 
 -12   6   7     7033.32     7448.59    178.37 o 
 -10   6   7     6902.61     7053.78    131.57 o 
  -8   6   7     2710.54     2855.88     72.89 o 
  -6   6   7     6766.12     6785.27    109.84 o 
  -4   6   7      111.45      120.22     41.39 o 
  -2   6   7     3317.69     3311.37     72.94 o 
   0   6   7     2408.93     2332.50     63.44 o 
   2   6   7      735.21      756.17     58.82 o 
   4   6   7     2364.85     2164.08    182.09 o 
   6   6   7     1338.84     1173.85    115.76 o 
   8   6   7      132.98      188.99    193.33 o 
 -17   7   7      325.01      254.44    254.44 o 
 -15   7   7      417.96      373.84    118.76 o 
 -13   7   7     1188.59     1211.77     81.85 o 
 -11   7   7     2632.87     2585.09     75.78 o 
  -9   7   7     1341.12     1442.45     54.39 o 
  -7   7   7     2571.66     2960.31     69.98 o 
  -5   7   7     7824.51     8257.81    151.28 o 
  -3   7   7     2624.22     2628.38     57.97 o 
  -1   7   7      209.08      196.16     41.40 o 
   1   7   7       11.20      -13.63     44.97 o 
   3   7   7        9.29      -29.73     57.63 o 
   5   7   7     1646.38     1749.62    159.46 o 
   7   7   7     1265.78     1215.58    180.00 o 
 -16   8   7      213.78      206.72    118.12 o 
 -14   8   7       50.36       17.19    108.65 o 
 -12   8   7     3398.60     3234.35    107.28 o 
 -10   8   7      847.79      844.55     54.55 o 
  -8   8   7       84.39       77.23     38.55 o 
  -6   8   7     3933.49     4074.92    155.05 o 
  -4   8   7     4073.88     4082.28     86.90 o 
  -2   8   7        7.23      -18.17     45.42 o 
   0   8   7       55.63       23.62     47.86 o 
   2   8   7       61.40       59.65     86.31 o 
   4   8   7      803.99      784.36    131.82 o 
   6   8   7     1010.42      923.08    176.48 o 
 -15   9   7      184.95      157.49    105.65 o 
 -13   9   7      596.14      521.46     97.52 o 
 -11   9   7     1275.66     1106.98     78.67 o 
  -9   9   7      192.88      123.58     45.36 o 
  -7   9   7       20.57       -9.09     32.12 o 
  -5   9   7      213.26      181.73     32.13 o 
  -3   9   7       45.00       72.68     38.55 o 
  -1   9   7      556.11      523.65     54.54 o 
   1   9   7      878.27      852.24     93.89 o 
   3   9   7      201.11      288.17    130.84 o 
   5   9   7      318.90      292.61    151.22 o 
 -12  10   7     1191.54     1083.82    195.52 o 
 -10  10   7     1105.98     1019.15     94.74 o 
  -8  10   7      176.73      132.89     70.12 o 
  -6  10   7      430.85      405.57     87.25 o 
  -4  10   7       12.12       -4.89     80.59 o 
  -2  10   7      437.75      454.76    177.22 o 
   0  10   7      758.10      758.44    109.09 o 
   2  10   7      210.72      208.99    118.12 o 
 -11  11   7     2908.25     2644.75    208.22 o 
  -9  11   7      976.66      881.81    158.08 o 
  -7  11   7      986.84     1003.21    120.14 o 
  -5  11   7     1370.61     1179.82    200.10 o 
  -3  11   7        1.51      -89.33    107.30 o 
  -1  11   7     1277.79      980.96    134.59 o 
   1  11   7      683.90      554.48    236.34 o 
  -8  12   7      141.58       54.52    153.79 o 
  -6  12   7     1598.79     1554.20    286.54 o 
  -4  12   7     2010.71     1757.65    163.98 o 
  -2  12   7       26.69      -49.55    104.69 o 
 -18   0   8     3090.17     3215.33    218.61 o 
 -16   0   8     2948.29     2723.71    191.30 o 
 -14   0   8     8753.33     9118.08    339.06 o 
 -12   0   8     8344.58     9075.14    247.50 o 
 -10   0   8       10.93       45.42     72.68 o 
  -8   0   8     1028.25      936.93     63.67 o 
  -6   0   8     3649.83     3367.78    100.39 o 
  -4   0   8     5967.40     5976.54    155.59 o 
  -2   0   8    21925.24    22432.69    493.95 o 
   0   0   8     8613.99     8694.72    210.95 o 
   2   0   8      924.18      936.63     90.93 o 
   4   0   8      611.45      618.13     81.81 o 
   6   0   8      121.04      236.23    163.55 o 
   8   0   8      743.89      709.04    345.43 o 
 -19   1   8      888.77      784.43    119.41 o 
 -17   1   8      386.14      381.18     80.13 o 
 -15   1   8     1448.73     1520.74    108.79 o 
 -13   1   8     7031.72     7289.08    151.96 o 
 -11   1   8     3639.22     3670.15     93.36 o 
  -9   1   8      328.18      259.67     44.99 o 
  -7   1   8      604.25      541.91     51.43 o 
  -5   1   8      163.10      209.39     44.98 o 
  -3   1   8     6681.50     6658.29    122.54 o 
  -1   1   8     5018.23     5032.28    105.29 o 
   1   1   8      970.75      976.71     60.84 o 
   3   1   8     1351.44     1410.08     70.76 o 
   5   1   8     1041.87      905.55     86.39 o 
   7   1   8        0.40       62.77    210.83 o 
 -18   2   8       17.09       -8.04     80.59 o 
 -16   2   8       27.46       52.63     91.66 o 
 -14   2   8      353.39      336.26     69.82 o 
 -12   2   8      936.54      833.94     72.75 o 
 -10   2   8      421.53      392.76     51.42 o 
  -8   2   8      107.62      127.20     44.97 o 
  -6   2   8      714.70      741.10     45.01 o 
  -4   2   8      421.38      406.74     47.88 o 
  -2   2   8      148.92      127.21     44.98 o 
   0   2   8      388.88      336.27     47.88 o 
   2   2   8        7.94        7.95     50.20 o 
   4   2   8      145.08       64.67     59.06 o 
   6   2   8      318.94      301.49    109.05 o 
   8   2   8       40.15      162.31    163.72 o 
 -19   3   8       34.83       93.01    133.08 o 
 -17   3   8        3.97       37.79     78.58 o 
 -15   3   8      101.50       57.42     78.59 o 
 -13   3   8      489.04      470.32    127.25 o 
 -11   3   8     1082.94     1058.92     64.31 o 
  -9   3   8      237.94      239.93     47.87 o 
  -7   3   8     1733.54     1721.35     57.93 o 
  -5   3   8     1970.37     1955.68     68.30 o 
  -3   3   8       12.59       -3.30     31.55 o 
  -1   3   8      507.38      516.51     77.26 o 
   1   3   8      486.16      519.53     57.84 o 
   3   3   8      497.55      460.54     80.63 o 
   5   3   8      679.49      665.83     91.72 o 
   7   3   8       71.58       -9.81    160.22 o 
 -18   4   8      564.59      566.13    124.26 o 
 -16   4   8      409.57      495.91    102.22 o 
 -14   4   8     5134.51     5299.11    155.27 o 
 -12   4   8     5982.24     5823.55    132.37 o 
 -10   4   8        8.79        0.00     51.39 o 
  -8   4   8       14.20       18.17     41.39 o 
  -6   4   8      267.32      254.45     41.40 o 
  -4   4   8      430.65      484.41     45.38 o 
  -2   4   8     8915.84     9097.55    155.27 o 
   0   4   8     3458.08     3925.46     96.70 o 
   2   4   8      847.44      824.46     81.83 o 
   4   4   8     1229.57     1113.90     93.08 o 
   6   4   8      339.81      394.80    115.66 o 
 -17   5   8     1152.11     1044.24    113.61 o 
 -15   5   8     2558.55     2666.47    282.27 o 
 -13   5   8     9360.20     9787.58    632.41 o 
 -11   5   8     3432.40     3444.08     95.72 o 
  -9   5   8     2109.45     2062.58     64.38 o 
  -7   5   8      856.26      847.39     60.83 o 
  -5   5   8      879.47      867.35     50.25 o 
  -3   5   8    12644.05    13431.12    197.86 o 
  -1   5   8    10952.07    11521.32    194.88 o 
   1   5   8     1412.68     1533.86     80.22 o 
   3   5   8      391.14      489.91     87.25 o 
   5   5   8      336.18      303.99     95.77 o 
   7   5   8       65.72      140.82    186.31 o 
 -16   6   8       18.44     -110.93    121.55 o 
 -14   6   8     1821.72     1891.70    104.65 o 
 -12   6   8     3377.42     3255.63    104.81 o 
 -10   6   8      812.70      761.04     58.83 o 
  -8   6   8       69.88       77.58     41.39 o 
  -6   6   8      216.40      172.52     45.43 o 
  -4   6   8      355.76      350.98     47.88 o 
  -2   6   8     2386.07     2440.52     69.96 o 
   0   6   8      920.85      876.06     56.80 o 
   2   6   8       97.84       86.82     82.36 o 
   4   6   8      660.05      698.61    136.14 o 
   6   6   8      364.75      368.67    222.64 o 
 -17   7   8        0.60      104.38    138.94 o 
 -15   7   8       58.12      113.35    134.45 o 
 -13   7   8       28.86      -12.11     56.75 o 
 -11   7   8      255.99      212.75     68.15 o 
  -9   7   8      488.44      479.47     52.12 o 
  -7   7   8        9.97       27.95     41.39 o 
  -5   7   8        4.37       -2.80     41.39 o 
  -3   7   8       31.31       13.63     68.14 o 
  -1   7   8        8.73      -12.72     45.35 o 
   1   7   8       18.01       46.43     78.31 o 
   3   7   8        3.36        4.17    103.85 o 
   5   7   8       41.36       48.45    154.39 o 
 -16   8   8       26.21        4.54    134.91 o 
 -14   8   8      426.34      514.53    107.34 o 
 -12   8   8     1114.94     1063.06     89.34 o 
 -10   8   8      214.14      219.44     56.00 o 
  -8   8   8      720.91      702.22     54.36 o 
  -6   8   8     1212.60     1202.68     59.12 o 
  -4   8   8      439.10      443.09     51.41 o 
  -2   8   8      483.87      457.61     72.71 o 
   0   8   8      432.05      364.46     60.80 o 
   2   8   8      246.09      130.30    150.71 o 
   4   8   8      528.57      653.10    177.12 o 
 -13   9   8     2737.69     2570.62    148.19 o 
 -11   9   8     1810.65     1801.82     95.87 o 
  -9   9   8       24.09       -1.14     70.11 o 
  -7   9   8       62.77       28.27     56.76 o 
  -5   9   8       13.84       -7.27     59.05 o 
  -3   9   8     3331.05     3474.89    112.92 o 
  -1   9   8     2496.37     2520.84    177.54 o 
   1   9   8      385.35      533.43    190.84 o 
   3   9   8      558.22      495.35    134.43 o 
 -12  10   8     2020.41     1733.68    145.59 o 
 -10  10   8      180.07       70.87     65.77 o 
  -8  10   8      196.95      187.23    102.41 o 
  -6  10   8      344.46      452.28    124.20 o 
  -4  10   8     1845.75     1771.00    112.16 o 
  -2  10   8     3630.17     3499.57    153.04 o 
   0  10   8     1428.64     1552.57    126.18 o 
  -9  11   8       82.30      115.08    138.15 o 
  -7  11   8      187.29      287.21    131.59 o 
  -5  11   8      178.32       96.73    153.80 o 
  -3  11   8      100.42      194.69    130.83 o 
  -1  11   8      248.04      154.13    159.53 o 
 -19   1   9      343.78      376.05    172.66 o 
 -17   1   9        4.29       -4.15    112.28 o 
 -15   1   9      190.18      172.64     91.68 o 
 -13   1   9      288.03      290.80     89.28 o 
 -11   1   9     3380.83     3138.61     89.57 o 
  -9   1   9     6329.08     6280.14    201.26 o 
  -7   1   9     2794.69     2862.37     80.36 o 
  -5   1   9     2090.20     1947.98     73.84 o 
  -3   1   9     2314.21     2367.87     67.39 o 
  -1   1   9      144.47      142.35     56.76 o 
   1   1   9     1019.64      835.57     80.19 o 
   3   1   9      276.52      220.46     68.80 o 
   5   1   9      106.62      -91.08    131.59 o 
 -18   2   9      341.05      328.40     93.01 o 
 -16   2   9      258.80      194.20    112.31 o 
 -14   2   9     4458.27     4655.03    218.96 o 
 -12   2   9     1775.59     1785.63     93.15 o 
 -10   2   9     2317.20     2222.34     77.28 o 
  -8   2   9     3911.48     4028.74    109.49 o 
  -6   2   9      393.21      442.84     81.80 o 
  -4   2   9     9716.24    10283.35    171.94 o 
  -2   2   9     6913.13     7114.53    142.35 o 
   0   2   9      371.69      330.93     69.82 o 
   2   2   9       31.78       32.71     75.59 o 
   4   2   9      245.54       89.57    109.04 o 
   6   2   9       83.42      237.04    215.15 o 
 -19   3   9      884.13      857.87    130.91 o 
 -17   3   9       79.40      118.11    115.64 o 
 -15   3   9     1081.56     1052.30    195.52 o 
 -13   3   9     2870.52     2697.03    141.21 o 
 -11   3   9      128.37      140.83     51.40 o 
  -9   3   9     1859.53     1881.01     80.75 o 
  -7   3   9     1489.02     1619.23    109.19 o 
  -5   3   9     3229.16     3331.86     91.17 o 
  -3   3   9     6779.77     7081.36    120.89 o 
  -1   3   9     2689.36     2728.61     83.74 o 
   1   3   9       10.87      -56.19     86.55 o 
   3   3   9      105.19       69.41     80.11 o 
   5   3   9       21.19      -73.27    198.84 o 
 -18   4   9      193.92      150.43    113.52 o 
 -16   4   9       10.09     -100.40    100.40 o 
 -14   4   9       24.08       81.77     87.22 o 
 -12   4   9      148.22      147.35     72.02 o 
 -10   4   9     2284.91     2482.43    141.14 o 
  -8   4   9     1844.10     1744.43     69.93 o 
  -6   4   9      620.86      545.98     45.38 o 
  -4   4   9     1027.64     1069.99     56.81 o 
  -2   4   9      681.71      644.55     50.23 o 
   0   4   9       76.05      -48.83     76.29 o 
   2   4   9      275.39      201.66     80.61 o 
   4   4   9      153.43       53.51    172.63 o 
 -17   5   9        0.96      220.94    150.04 o 
 -15   5   9        1.00      -86.31     96.36 o 
 -13   5   9       21.56        9.09     60.47 o 
 -11   5   9      283.16      239.33     60.79 o 
  -9   5   9      659.35      696.30     69.84 o 
  -7   5   9      909.02      829.25     56.81 o 
  -5   5   9      380.94      360.39     50.22 o 
  -3   5   9       11.18       32.71     45.35 o 
  -1   5   9       34.82       68.64     56.75 o 
   1   5   9      218.91      183.19     78.60 o 
   3   5   9       25.40       76.57    111.19 o 
   5   5   9       11.88      136.75    182.33 o 
 -16   6   9        4.62       23.87    138.00 o 
 -14   6   9      154.60      192.57     92.19 o 
 -12   6   9      149.60      154.46     68.79 o 
 -10   6   9     4394.58     4232.10    120.54 o 
  -8   6   9     4914.62     5000.92    127.79 o 
  -6   6   9     1257.38     1228.17     58.85 o 
  -4   6   9     3478.18     3707.16    100.27 o 
  -2   6   9      551.08      557.43    122.71 o 
   0   6   9      400.79      324.35     85.30 o 
   2   6   9      338.87      277.17    149.94 o 
   4   6   9       50.98       62.80    178.99 o 
 -15   7   9     1031.44      992.85    130.75 o 
 -13   7   9     1647.97     1583.72    157.38 o 
 -11   7   9      168.85      145.38     57.82 o 
  -9   7   9     1281.46     1151.22     65.49 o 
  -7   7   9      724.57      663.87     59.09 o 
  -5   7   9     1513.48     1421.07     69.89 o 
  -3   7   9     4506.68     4840.05    129.01 o 
  -1   7   9     2361.87     2481.18    111.42 o 
   1   7   9       38.38       11.51    131.74 o 
   3   7   9       45.13      -62.91    160.04 o 
 -14   8   9      706.43      699.35    126.10 o 
 -12   8   9      118.71       52.70     88.15 o 
 -10   8   9     1683.99     1629.53     93.95 o 
  -8   8   9      521.51      446.14     77.08 o 
  -6   8   9       53.32       40.47     63.11 o 
  -4   8   9     2298.47     2460.30    106.07 o 
  -2   8   9     2836.20     2881.79    309.64 o 
   0   8   9       99.32       60.57    102.83 o 
   2   8   9        6.91      148.79    155.39 o 
 -13   9   9       93.69      -20.77    109.03 o 
 -11   9   9      338.03      459.43    125.29 o 
  -9   9   9      699.46      704.05     97.57 o 
  -7   9   9      165.79      127.21     70.67 o 
  -5   9   9       21.14      -18.17     73.67 o 
  -3   9   9      156.84      145.38     77.10 o 
  -1   9   9       52.68        1.57     89.07 o 
   1   9   9       69.45       45.82    146.09 o 
 -10  10   9      842.92      748.94    177.28 o 
  -8  10   9      801.44      942.33    160.70 o 
  -6  10   9      143.54      205.77     83.87 o 
  -4  10   9      274.30      166.79     92.19 o 
  -2  10   9       24.67      172.81    133.24 o 
 -18   0  10     1423.90     1318.84    218.29 o 
 -16   0  10     3020.24     3397.55    245.94 o 
 -14   0  10     2440.64     2640.54    200.32 o 
 -12   0  10     6599.45     6930.41    256.00 o 
 -10   0  10     8269.89     8482.71    256.50 o 
  -8   0  10      394.00      427.16     90.89 o 
  -6   0  10        6.81       27.25     99.93 o 
  -4   0  10      168.86       90.86     99.95 o 
  -2   0  10      540.33      463.57     99.99 o 
   0   0  10     4149.37     4514.11    237.11 o 
   2   0  10     2003.80     1829.22    182.01 o 
   4   0  10      217.58      -54.52    281.68 o 
 -19   1  10       67.69       13.76    111.19 o 
 -17   1  10      720.16      789.23    128.08 o 
 -15   1  10      260.03      165.38     95.74 o 
 -13   1  10      792.33      841.01     83.57 o 
 -11   1  10     5629.46     5586.93    155.03 o 
  -9   1  10     4196.02     4127.23    106.30 o 
  -7   1  10       35.16       81.77     72.68 o 
  -5   1  10      821.05      860.87     95.47 o 
  -3   1  10      935.21      984.30     91.75 o 
  -1   1  10      906.55      843.69     91.74 o 
   1   1  10     1069.05     1007.00    159.14 o 
   3   1  10      204.59      134.13    140.84 o 
 -18   2  10        7.72      -49.97    141.33 o 
 -16   2  10       62.55       42.79     99.42 o 
 -14   2  10       60.44      109.02     89.94 o 
 -12   2  10      258.18      240.81     77.11 o 
 -10   2  10      696.00      654.56     76.34 o 
  -8   2  10      444.21      416.97     60.80 o 
  -6   2  10      232.38      241.58     51.40 o 
  -4   2  10      441.21      432.32     48.78 o 
  -2   2  10      249.38      277.31     93.00 o 
   0   2  10        0.29      -32.77     89.25 o 
   2   2  10       53.98       51.10     97.48 o 
   4   2  10        8.99     -150.86    150.86 o 
 -17   3  10        3.24       22.71    141.33 o 
 -15   3  10        5.41        4.69     99.42 o 
 -13   3  10       31.08      -85.13     85.13 o 
 -11   3  10      449.02      367.55     72.04 o 
  -9   3  10     1113.30     1023.95     76.37 o 
  -7   3  10      482.42      453.01     63.31 o 
  -5   3  10     1132.49     1173.53    122.78 o 
  -3   3  10     1280.93     1248.22     81.86 o 
  -1   3  10       12.05       50.62     87.22 o 
   1   3  10       76.75      122.65    102.79 o 
   3   3  10      130.44       98.49    159.08 o 
 -18   4  10      342.54      337.06    139.62 o 
 -16   4  10      368.02      408.95    122.09 o 
 -14   4  10      207.15      140.84    102.80 o 
 -12   4  10     3689.08     3909.19    148.93 o 
 -10   4  10     6027.24     6194.18    143.65 o 
  -8   4  10      327.66      319.18     56.77 o 
  -6   4  10      389.71      424.34     67.25 o 
  -4   4  10      765.91      752.79     65.05 o 
  -2   4  10       16.09       82.59     63.10 o 
   0   4  10     1791.24     1523.62    112.46 o 
   2   4  10      828.37      873.10    173.21 o 
 -17   5  10     1638.26     1451.13    151.06 o 
 -15   5  10      943.03      884.28    141.44 o 
 -13   5  10     1929.41     1854.40    102.99 o 
 -11   5  10     7585.00     7783.49    206.59 o 
  -9   5  10     3910.91     4344.26    115.98 o 
  -7   5  10      175.26      172.64     65.42 o 
  -5   5  10       19.73       18.17     56.88 o 
  -3   5  10        0.14        6.06     65.01 o 
  -1   5  10     2391.35     2415.98    141.62 o 
   1   5  10     2326.64     2141.76    177.14 o 
   3   5  10      361.01      452.00    192.44 o 
 -16   6  10       61.00       46.38    121.56 o 
 -14   6  10        7.68      -85.78    135.34 o 
 -12   6  10     1297.20     1204.56    131.88 o 
 -10   6  10     3104.17     2859.23    141.21 o 
  -8   6  10     1087.12     1032.03     80.67 o 
  -6   6  10      227.97      190.82    109.04 o 
  -4   6  10      479.58      595.28     87.25 o 
  -2   6  10        8.52      -24.98     70.11 o 
   0   6  10      385.24      266.71    144.06 o 
   2   6  10      211.68      141.19    163.56 o 
 -15   7  10        1.26       53.64    163.71 o 
 -13   7  10       62.98      190.79    155.19 o 
 -11   7  10       14.05       39.97    118.54 o 
  -9   7  10      198.80      187.79     81.27 o 
  -7   7  10      229.93      177.63     75.69 o 
  -5   7  10       18.61       83.78     82.35 o 
  -3   7  10        2.01       26.70    104.48 o 
  -1   7  10       52.16     -100.24    204.42 o 
   1   7  10        4.19       54.51    232.44 o 
 -14   8  10       71.96     -117.27    168.08 o 
 -12   8  10      303.41      193.73    129.20 o 
 -10   8  10     1125.28     1148.98    136.52 o 
  -8   8  10      355.02      243.71     83.34 o 
  -6   8  10      836.68      704.06     80.45 o 
  -4   8  10      931.63      754.42    159.11 o 
  -2   8  10      303.58      163.00    102.21 o 
   0   8  10       85.70       -8.34    149.59 o 
 -11   9  10     2417.24     2223.72    179.91 o 
  -9   9  10     2222.28     2006.57    245.74 o 
  -7   9  10       81.86      104.07    104.70 o 
  -5   9  10      233.75       68.95    108.66 o 
  -3   9  10      128.36       60.15     92.99 o 
 -17   1  11      529.20      639.32    137.17 o 
 -15   1  11       33.98      -12.94    105.85 o 
 -13   1  11      416.36      377.60     98.22 o 
 -11   1  11      675.62      476.29     86.60 o 
  -9   1  11      807.53      773.23     77.15 o 
  -7   1  11     2153.04     2012.02    108.86 o 
  -5   1  11      770.66      816.12     99.49 o 
  -3   1  11      609.70      466.01     98.23 o 
  -1   1  11      686.04      598.96    137.19 o 
   1   1  11      136.81      145.37    141.34 o 
 -18   2  11     1383.38     1281.82    157.46 o 
 -16   2  11      780.35      746.78    131.66 o 
 -14   2  11      649.64      568.12    109.08 o 
 -12   2  11     5536.56     5539.41    181.89 o 
 -10   2  11     3228.73     3028.16    131.22 o 
  -8   2  11      152.43      187.24     89.26 o 
  -6   2  11     1009.21     1248.84     98.27 o 
  -4   2  11       51.23       94.59     47.86 o 
  -2   2  11     2523.74     2621.14    134.74 o 
   0   2  11     2393.58     2171.24    181.34 o 
   2   2  11      304.33      259.93    154.48 o 
 -17   3  11     1351.79     1443.15    195.43 o 
 -15   3  11      292.57      338.61    121.58 o 
 -13   3  11     1694.85     1723.54    124.38 o 
 -11   3  11     4257.63     4459.21    157.11 o 
  -9   3  11      166.51       98.78     95.76 o 
  -7   3  11      370.29      272.64     85.16 o 
  -5   3  11      238.85      233.23    113.53 o 
  -3   3  11      755.42      779.98    122.73 o 
  -1   3  11     2134.71     1991.85    139.62 o 
   1   3  11     1173.87     1250.78    160.75 o 
 -16   4  11      337.65      234.86    144.47 o 
 -14   4  11        5.92       75.78    126.03 o 
 -12   4  11        8.56       61.72     91.66 o 
 -10   4  11        1.72       28.65     72.26 o 
  -8   4  11      700.49      840.83     95.78 o 
  -6   4  11      659.51      765.05     93.54 o 
  -4   4  11      153.02       98.65     65.42 o 
  -2   4  11      284.16      214.16    117.70 o 
   0   4  11      272.38      163.12    130.67 o 
 -15   5  11        4.54       18.53    142.53 o 
 -13   5  11        4.92      -95.72     95.72 o 
 -11   5  11       28.27       63.34    111.19 o 
  -9   5  11      116.36       78.47     67.23 o 
  -7   5  11      282.72      198.46     71.28 o 
  -5   5  11      238.15      252.14    122.67 o 
  -3   5  11      133.86       97.47    104.70 o 
  -1   5  11        6.27       21.04    121.55 o 
 -14   6  11       39.79      -65.28    156.62 o 
 -12   6  11      426.90      325.02    141.03 o 
 -10   6  11       13.35      -18.17     97.51 o 
  -8   6  11     1427.00     1157.33    254.69 o 
  -6   6  11     1792.26     1712.97    161.93 o 
  -4   6  11      256.33      212.44     89.08 o 
  -2   6  11      958.87      913.58    182.48 o 
 -13   7  11     1444.67     1776.71    304.70 o 
 -11   7  11     2515.81     2699.60    179.13 o 
  -9   7  11       65.73      162.98    111.09 o 
  -7   7  11      205.43      300.32    110.99 o 
  -5   7  11      116.47      102.40    108.65 o 
  -3   7  11      412.21      246.89    147.90 o 
 -12   8  11      959.06      753.17    144.17 o 
 -10   8  11      568.89      704.13    167.06 o 
  -8   8  11      286.04      115.81    209.00 o 
  -6   8  11      128.76      101.11    122.22 o 
  -4   8  11        5.96       13.87    148.48 o 
 -16   0  12      593.24      363.57    181.79 o 
 -14   0  12     1417.79     1464.41    272.87 o 
 -12   0  12      758.14      809.09    209.09 o 
 -10   0  12     2442.29     2230.60    172.99 o 
  -8   0  12     4021.13     4394.51    273.52 o 
  -6   0  12      390.55      508.93    154.50 o 
  -4   0  12       63.94      -72.68    163.54 o 
  -2   0  12       40.31       18.17    163.53 o 
   0   0  12        0.44        0.00    190.78 o 
 -17   1  12      411.13      362.03    157.34 o 
 -15   1  12      210.70      222.39    128.02 o 
 -13   1  12       32.52       48.80    112.29 o 
 -11   1  12       92.06       31.94    102.40 o 
  -9   1  12     2229.39     2124.02    130.89 o 
  -7   1  12     2192.28     2418.95    134.70 o 
  -5   1  12      145.47      118.12    108.66 o 
  -3   1  12      430.02      487.21    131.62 o 
  -1   1  12      656.76      638.34    128.07 o 
 -16   2  12       45.48      127.83    137.12 o 
 -14   2  12      103.61      -13.63    128.49 o 
 -12   2  12       90.32      217.21    137.12 o 
 -10   2  12       63.15       81.77     89.94 o 
  -8   2  12      262.44      334.75     98.20 o 
  -6   2  12      220.02      235.80    124.22 o 
  -4   2  12      155.10      216.16    137.13 o 
  -2   2  12      174.28      258.96    187.66 o 
 -15   3  12       19.01      -40.29    147.34 o 
 -13   3  12       48.93       62.30    134.45 o 
 -11   3  12        3.74       55.39    118.10 o 
  -9   3  12      215.73      228.63     99.43 o 
  -7   3  12      528.98      416.32    130.70 o 
  -5   3  12      308.14      322.89    150.90 o 
  -3   3  12      475.05      445.73    144.07 o 
  -1   3  12      485.74      600.66    174.55 o 
 -14   4  12       66.01      216.57    138.01 o 
 -12   4  12        5.99      -40.08    108.64 o 
 -10   4  12     1209.80     1154.60    159.15 o 
  -8   4  12     2994.61     3231.81    179.99 o 
  -6   4  12      405.66      511.89    146.13 o 
  -4   4  12      325.22      221.50    152.62 o 
  -2   4  12      529.71      500.12    199.95 o 
 -13   5  12      325.99      234.13    156.34 o 
 -11   5  12      579.72      573.92    152.70 o 
  -9   5  12     3154.85     3549.76    232.54 o 
  -7   5  12     2057.23     2146.56    327.62 o 
  -5   5  12       14.81       70.08    152.63 o 
  -3   5  12       30.05       28.08    193.92 o 
 -12   6  12       76.96       33.38    130.80 o 
 -10   6  12      384.44      406.73    127.31 o 
  -8   6  12     1438.46     1452.01    169.87 o 
  -6   6  12      622.22      736.17    175.22 o 
  -4   6  12      170.80      183.24    144.40 o 
 -11   7  12       45.02      -44.92    214.62 o 
  -9   7  12        1.86      -86.92    196.57 o 
  -7   7  12       83.99      128.31    149.59 o 
 -15   1  13      426.17      461.67    143.63 o 
 -13   1  13       46.73      -35.13    143.58 o 
 -11   1  13      318.28      169.56    150.90 o 
  -9   1  13      539.30      315.41    118.77 o 
  -7   1  13       43.61      -30.20    118.72 o 
  -5   1  13      411.71      249.32    144.07 o 
 -14   2  13      708.96      764.93    138.08 o 
 -12   2  13      555.49      464.08    131.79 o 
 -10   2  13     3504.87     3385.71    350.78 o 
  -8   2  13     2472.89     2544.06    200.27 o 
  -6   2  13       37.34        0.17    170.15 o 
  -4   2  13       82.09      341.44    198.85 o 
 -13   3  13      273.04      247.16    195.37 o 
 -11   3  13     1245.28     1353.34    157.45 o 
  -9   3  13     2937.05     2945.40    192.86 o 
  -7   3  13      463.05      562.08    165.61 o 
  -5   3  13       11.43      -33.42    179.53 o 
 -12   4  13       13.73     -165.47    174.08 o 
 -10   4  13       35.38       36.07    200.84 o 
  -8   4  13       46.65       95.76    159.07 o 
  -6   4  13      104.47      217.35    225.52 o 
  -9   5  13       21.55       34.70    168.92 o 
                                                 
